# Supplementary material for: Histone methylation changes are required for life cycle progression in the human parasite Schistosoma mansoni
Source: PLoS Pathog. 2018 May 21;14(5):e1007066. doi: 10.1371/journal.ppat.1007066 (PMC5983875; doi:10.1371/journal.ppat.1007066)
Supplement: S1 File — Chromosome names were changed to Chr1-W. (BED) [file ppat.1007066.s003.bed]

Chr1	119968	136646	-
Chr1	477653	487530	-
Chr1	490615	507773	-
Chr1	573620	587032	-
Chr1	606053	611963	-
Chr1	1173345	1180611	-
Chr1	1288153	1294493	-
Chr1	1304351	1338432	-
Chr1	1425776	1452232	-
Chr1	1686443	1694439	-
Chr1	1840677	1878602	-
Chr1	1918918	1928914	-
Chr1	1988088	2041878	-
Chr1	2095066	2107739	-
Chr1	2178011	2197585	-
Chr1	2337615	2344734	-
Chr1	2419781	2428459	-
Chr1	2453564	2461670	-
Chr1	2488196	2494875	-
Chr1	2552862	2559038	-
Chr1	2796464	2807727	-
Chr1	3271259	3288315	-
Chr1	3307821	3316292	-
Chr1	3342671	3350994	-
Chr1	3359998	3369376	-
Chr1	3414131	3445948	-
Chr1	3599397	3622706	-
Chr1	3757702	3788766	-
Chr1	3862652	3870721	-
Chr1	3878032	3894485	-
Chr1	3937987	3950804	-
Chr1	3997552	4010786	-
Chr1	4253198	4261433	-
Chr1	4286726	4301065	-
Chr1	4336959	4392920	-
Chr1	4458856	4464704	-
Chr1	4489942	4500958	-
Chr1	4910361	4927621	-
Chr1	5303125	5327657	-
Chr1	5377612	5384609	-
Chr1	5454087	5460809	-
Chr1	5519889	5527626	-
Chr1	5583933	5597200	-
Chr1	5599202	5609689	-
Chr1	5682029	5688190	-
Chr1	5700749	5717380	-
Chr1	5759616	5794384	-
Chr1	5854848	5867723	-
Chr1	5948271	5958122	-
Chr1	6004577	6012634	-
Chr1	6237252	6256064	-
Chr1	6276034	6281994	-
Chr1	6317353	6325133	-
Chr1	6920466	6934278	-
Chr1	7007180	7016874	-
Chr1	7060804	7069540	-
Chr1	7090926	7095966	-
Chr1	7693649	7698958	-
Chr1	7762986	7773656	-
Chr1	8086326	8093910	-
Chr1	8094401	8108257	-
Chr1	8422491	8432281	-
Chr1	8575534	8586985	-
Chr1	8685758	8695023	-
Chr1	8741422	8754451	-
Chr1	8796985	8810836	-
Chr1	8869213	8918618	-
Chr1	9076722	9099035	-
Chr1	9108778	9117223	-
Chr1	9156178	9169901	-
Chr1	9253048	9287365	-
Chr1	9687452	9709566	-
Chr1	9824026	9835972	-
Chr1	9907602	9913765	-
Chr1	9924278	9933398	-
Chr1	10081293	10089743	-
Chr1	10150442	10166800	-
Chr1	10215640	10221834	-
Chr1	10277165	10299936	-
Chr1	10339023	10348672	-
Chr1	10470326	10487619	-
Chr1	10608781	10621232	-
Chr1	10677134	10693393	-
Chr1	10726089	10735114	-
Chr1	10829091	10836759	-
Chr1	10870391	10877592	-
Chr1	10906788	10919946	-
Chr1	11121458	11151828	-
Chr1	11228955	11251211	-
Chr1	11570712	11611597	-
Chr1	11665611	11672494	-
Chr1	11724923	11733914	-
Chr1	11760032	11766896	-
Chr1	11777312	11793094	-
Chr1	11829964	11868487	-
Chr1	11912310	11919245	-
Chr1	11922754	11933980	-
Chr1	12045450	12054256	-
Chr1	12115828	12122302	-
Chr1	12178686	12185404	-
Chr1	12558825	12567032	-
Chr1	12652740	12724902	-
Chr1	12770585	12779114	-
Chr1	12848609	12877023	-
Chr1	12985885	13024325	-
Chr1	13093802	13126215	-
Chr1	13199425	13243716	-
Chr1	13297993	13309575	-
Chr1	13421008	13426758	-
Chr1	13470804	13498747	-
Chr1	13604655	13621852	-
Chr1	13652485	13684408	-
Chr1	13729955	13738886	-
Chr1	13790416	13797250	-
Chr1	13852292	13858079	-
Chr1	14009662	14024313	-
Chr1	14138556	14152011	-
Chr1	14193593	14199003	-
Chr1	14227995	14235194	-
Chr1	14284560	14291235	-
Chr1	14322891	14332879	-
Chr1	14458623	14471829	-
Chr1	14550624	14567117	-
Chr1	14646315	14652927	-
Chr1	14929986	14944642	-
Chr1	14983760	14992879	-
Chr1	15074715	15085245	-
Chr1	15131374	15140071	-
Chr1	15213893	15226878	-
Chr1	15248814	15320657	-
Chr1	15333507	15383076	-
Chr1	15488210	15496249	-
Chr1	15571582	15599300	-
Chr1	16061768	16069457	-
Chr1	16086755	16106683	-
Chr1	16132264	16152403	-
Chr1	16428420	16452691	-
Chr1	16653330	16676745	-
Chr1	16888379	16894197	-
Chr1	16918714	16940970	-
Chr1	17150285	17192009	-
Chr1	17330130	17345044	-
Chr1	17419496	17431600	-
Chr1	17626134	17674216	-
Chr1	17754650	17765280	-
Chr1	17827258	17833785	-
Chr1	17834890	17886716	-
Chr1	17854398	17875072	-
Chr1	18135711	18146463	-
Chr1	18215963	18221656	-
Chr1	18235284	18300193	-
Chr1	18404924	18412563	-
Chr1	18417704	18426727	-
Chr1	18490506	18542382	-
Chr1	18592202	18615185	-
Chr1	18625281	18635294	-
Chr1	18649429	18665129	-
Chr1	18723780	18736304	-
Chr1	18886004	18893684	-
Chr1	19108538	19134551	-
Chr1	19205172	19211106	-
Chr1	19213332	19225654	-
Chr1	19310122	19320390	-
Chr1	19471524	19485126	-
Chr1	19585554	19593554	-
Chr1	19709117	19740270	-
Chr1	19766974	19772042	-
Chr1	19785566	19809594	-
Chr1	19876664	19886477	-
Chr1	19903510	19913249	-
Chr1	19953341	19966370	-
Chr1	20040555	20050070	-
Chr1	20093972	20107598	-
Chr1	20360212	20367113	-
Chr1	20534213	20539292	-
Chr1	20689606	20694674	-
Chr1	20708598	20722479	-
Chr1	20876528	20886801	-
Chr1	20903242	20923683	-
Chr1	21010897	21041103	-
Chr1	21129210	21150770	-
Chr1	21232309	21245880	-
Chr1	21407759	21416604	-
Chr1	21446619	21464239	-
Chr1	21494394	21503041	-
Chr1	21518955	21550572	-
Chr1	21585466	21606049	-
Chr1	21719898	21748189	-
Chr1	21787194	21804448	-
Chr1	21875529	21881979	-
Chr1	21915676	21940171	-
Chr1	21972233	21977394	-
Chr1	22385500	22397612	-
Chr1	22440268	22448309	-
Chr1	22477736	22485413	-
Chr1	22491380	22540161	-
Chr1	22564450	22576192	-
Chr1	22779567	22801863	-
Chr1	22811705	22829731	-
Chr1	22831648	22842911	-
Chr1	22896863	22908185	-
Chr1	22973640	23000593	-
Chr1	23018468	23030304	-
Chr1	23061881	23093662	-
Chr1	23487290	23536606	-
Chr1	23543608	23566915	-
Chr1	23599276	23605865	-
Chr1	23826677	23834915	-
Chr1	23869416	23878888	-
Chr1	23951293	23958737	-
Chr1	23963060	23991954	-
Chr1	24011447	24024303	-
Chr1	24028127	24038993	-
Chr1	24169452	24174702	-
Chr1	24469584	24481272	-
Chr1	24512795	24521410	-
Chr1	24539656	24561721	-
Chr1	24583711	24603829	-
Chr1	24641113	24670076	-
Chr1	24689687	24709722	-
Chr1	24837754	24886547	-
Chr1	24951107	24969283	-
Chr1	24980051	25001266	-
Chr1	25024409	25048722	-
Chr1	25092109	25102374	-
Chr1	25182079	25192859	-
Chr1	25201763	25214409	-
Chr1	25235237	25255764	-
Chr1	25256937	25264384	-
Chr1	25359930	25370198	-
Chr1	25422473	25476696	-
Chr1	25535773	25545106	-
Chr1	25556144	25569523	-
Chr1	25604723	25609784	-
Chr1	25751787	25759584	-
Chr1	25881334	25910739	-
Chr1	25936244	25945409	-
Chr1	25948040	25969291	-
Chr1	25969373	25979866	-
Chr1	25998375	26005089	-
Chr1	26020322	26043935	-
Chr1	26081708	26104669	-
Chr1	26257130	26281271	-
Chr1	26298686	26310692	-
Chr1	26380977	26447599	-
Chr1	26418008	26427263	-
Chr1	26529790	26535093	-
Chr1	26559707	26592706	-
Chr1	26756945	26763221	-
Chr1	26766885	26793562	-
Chr1	27000378	27007861	-
Chr1	27016522	27028780	-
Chr1	27190271	27211980	-
Chr1	27253390	27269074	-
Chr1	27277566	27295927	-
Chr1	27314613	27340474	-
Chr1	27348800	27355907	-
Chr1	27386448	27416988	-
Chr1	27719347	27727582	-
Chr1	27810427	27817025	-
Chr1	27864125	27875844	-
Chr1	28142665	28153156	-
Chr1	28179659	28195080	-
Chr1	28529898	28541132	-
Chr1	28599091	28612869	-
Chr1	28629797	28639268	-
Chr1	28668725	28678000	-
Chr1	29064780	29070175	-
Chr1	29074647	29094677	-
Chr1	29095379	29102077	-
Chr1	29204837	29212316	-
Chr1	29459531	29466620	-
Chr1	29518652	29525513	-
Chr1	29572130	29598804	-
Chr1	29644808	29658979	-
Chr1	29754956	29760616	-
Chr1	29799622	29808853	-
Chr1	29814744	29826680	-
Chr1	29833416	29855972	-
Chr1	30171172	30180349	-
Chr1	30184188	30200452	-
Chr1	30312232	30327572	-
Chr1	30339196	30391976	-
Chr1	30582978	30591475	-
Chr1	30624702	30635283	-
Chr1	30636523	30641738	-
Chr1	30670737	30676883	-
Chr1	30680779	30687956	-
Chr1	30742711	30748633	-
Chr1	30768222	30776402	-
Chr1	30905632	30911637	-
Chr1	30987168	30992720	-
Chr1	31164341	31173740	-
Chr1	31217051	31229464	-
Chr1	31359902	31365400	-
Chr1	31396588	31433099	-
Chr1	31624139	31638033	-
Chr1	31650985	31657222	-
Chr1	31778385	31789648	-
Chr1	31844267	31852742	-
Chr1	31933278	31962815	-
Chr1	32106089	32122620	-
Chr1	32126684	32157596	-
Chr1	32259384	32272942	-
Chr1	32358139	32363219	-
Chr1	32426886	32432699	-
Chr1	32482501	32496159	-
Chr1	32587439	32593629	-
Chr1	32777161	32786070	-
Chr1	32802766	32854818	-
Chr1	33004402	33024947	-
Chr1	33051568	33066977	-
Chr1	33120395	33142374	-
Chr1	33154859	33178760	-
Chr1	33317432	33328410	-
Chr1	33376993	33384052	-
Chr1	33826548	33844087	-
Chr1	33857556	33870054	-
Chr1	33939964	33948237	-
Chr1	34105856	34122033	-
Chr1	34478388	34504087	-
Chr1	34517820	34583664	-
Chr1	34681906	34688092	-
Chr1	34931564	34938976	-
Chr1	34981160	34986530	-
Chr1	35091052	35097494	-
Chr1	35204596	35221655	-
Chr1	35270619	35277279	-
Chr1	35335880	35353573	-
Chr1	35454716	35483611	-
Chr1	35534325	35539339	-
Chr1	35546991	35552216	-
Chr1	35596357	35606475	-
Chr1	35655519	35661120	-
Chr1	35761278	35785623	-
Chr1	35816749	35823115	-
Chr1	35869587	35874706	-
Chr1	35927165	35949579	-
Chr1	36095062	36120134	-
Chr1	36176693	36223672	-
Chr1	36257232	36264569	-
Chr1	36296227	36301399	-
Chr1	36315870	36335338	-
Chr1	36575151	36595517	-
Chr1	36764168	36777244	-
Chr1	36957903	36966139	-
Chr1	37002521	37023747	-
Chr1	37052976	37062412	-
Chr1	37165726	37189377	-
Chr1	37238690	37271955	-
Chr1	37320929	37332004	-
Chr1	37485981	37506239	-
Chr1	37787160	37801218	-
Chr1	37885527	37901562	-
Chr1	37979172	37986251	-
Chr1	38037647	38051104	-
Chr1	38142516	38156641	-
Chr1	38164986	38183435	-
Chr1	38290494	38311036	-
Chr1	38343495	38358584	-
Chr1	38405330	38429718	-
Chr1	38520612	38539622	-
Chr1	38623448	38628870	-
Chr1	38725404	38730488	-
Chr1	39039017	39072899	-
Chr1	39336772	39347696	-
Chr1	39392972	39417331	-
Chr1	39460230	39470609	-
Chr1	39503259	39511033	-
Chr1	39526465	39533767	-
Chr1	39623683	39630759	-
Chr1	39680249	39712092	-
Chr1	39820470	39833412	-
Chr1	39956585	39965005	-
Chr1	40003296	40011713	-
Chr1	40138784	40149406	-
Chr1	40480495	40495699	-
Chr1	40595206	40644038	-
Chr1	40710028	40733801	-
Chr1	40772977	40785252	-
Chr1	40828147	40868444	-
Chr1	40997534	41008269	-
Chr1	41119088	41140937	-
Chr1	41343702	41352521	-
Chr1	41388467	41398216	-
Chr1	41412827	41423517	-
Chr1	41503133	41521884	-
Chr1	41784563	41793173	-
Chr1	41824095	41847412	-
Chr1	41933075	41939739	-
Chr1	42081252	42086485	-
Chr1	42168727	42176278	-
Chr1	42181862	42186912	-
Chr1	42206486	42233274	-
Chr1	42795253	42845868	-
Chr1	42869425	42884088	-
Chr1	42893643	42899793	-
Chr1	42954065	42964655	-
Chr1	42973748	42999816	-
Chr1	43058923	43067972	-
Chr1	43091624	43132467	-
Chr1	43147779	43178368	-
Chr1	43429924	43436937	-
Chr1	43537442	43546882	-
Chr1	43991119	43998059	-
Chr1	44089971	44095692	-
Chr1	44182838	44210580	-
Chr1	44237649	44254356	-
Chr1	44261553	44274467	-
Chr1	44292743	44305077	-
Chr1	44347214	44354478	-
Chr1	44354762	44388491	-
Chr1	44426213	44484686	-
Chr1	44521302	44565429	-
Chr1	44711591	44717636	-
Chr1	44886478	44895592	-
Chr1	44907403	44933284	-
Chr1	44952424	44962021	-
Chr1	45068984	45087668	-
Chr1	45110169	45133667	-
Chr1	45294671	45303361	-
Chr1	45458245	45510314	-
Chr1	45611585	45635987	-
Chr1	45829906	45852928	-
Chr1	45856990	45913243	-
Chr1	46141073	46160693	-
Chr1	46198658	46240080	-
Chr1	46283843	46289233	-
Chr1	46679181	46689683	-
Chr1	46884374	46907477	-
Chr1	46937465	46949893	-
Chr1	47030500	47047874	-
Chr1	47086338	47097771	-
Chr1	47155871	47178672	-
Chr1	47238785	47301954	-
Chr1	47477235	47483343	-
Chr1	47598803	47629160	-
Chr1	48060116	48107410	-
Chr1	48380995	48409533	-
Chr1	48500461	48519522	-
Chr1	48611284	48620450	-
Chr1	48759899	48770302	-
Chr1	48880585	48912057	-
Chr1	49476132	49507412	-
Chr1	49742058	49747858	-
Chr1	49772872	49784676	-
Chr1	49859038	49864439	-
Chr1	49965439	49978275	-
Chr1	50039241	50045236	-
Chr1	50104554	50114308	-
Chr1	50131253	50138417	-
Chr1	50287493	50293367	-
Chr1	50481938	50492150	-
Chr1	50598604	50614939	-
Chr1	50686256	50709251	-
Chr1	50758741	50764009	-
Chr1	50934240	50942374	-
Chr1	50956700	50991466	-
Chr1	51019390	51044450	-
Chr1	51103288	51110179	-
Chr1	51230533	51282431	-
Chr1	51340698	51345919	-
Chr1	51532905	51543913	-
Chr1	51564503	51569945	-
Chr1	51716560	51746939	-
Chr1	51778271	51795941	-
Chr1	51912554	51932066	-
Chr1	51952127	51959705	-
Chr1	52012327	52031958	-
Chr1	52039360	52055675	-
Chr1	52238887	52280122	-
Chr1	52389528	52431274	-
Chr1	52575478	52583289	-
Chr1	52608117	52620936	-
Chr1	52660017	52666183	-
Chr1	52670569	52722237	-
Chr1	52796564	52803182	-
Chr1	52816836	52834072	-
Chr1	52896180	52951823	-
Chr1	52964114	52973569	-
Chr1	53055915	53064601	-
Chr1	53123802	53196096	-
Chr1	53346784	53356691	-
Chr1	53408940	53422118	-
Chr1	53509763	53545952	-
Chr1	53635968	53662069	-
Chr1	53711835	53719681	-
Chr1	53723605	53732493	-
Chr1	53811907	53862416	-
Chr1	54058076	54073998	-
Chr1	54218175	54231496	-
Chr1	54291773	54301067	-
Chr1	54539925	54551321	-
Chr1	54556161	54572280	-
Chr1	54749432	54766404	-
Chr1	54859124	54867487	-
Chr1	54873630	54884547	-
Chr1	55069897	55089189	-
Chr1	55393460	55399778	-
Chr1	55404540	55418956	-
Chr1	55427580	55443668	-
Chr1	55530212	55553122	-
Chr1	55568726	55576898	-
Chr1	55757110	55769141	-
Chr1	55825885	55842980	-
Chr1	56161820	56181152	-
Chr1	56408087	56420696	-
Chr1	56439422	56446623	-
Chr1	56566878	56597382	-
Chr1	56702361	56722094	-
Chr1	56725583	56730701	-
Chr1	56913233	56920605	-
Chr1	56952482	56981050	-
Chr1	57116123	57125219	-
Chr1	57140901	57157211	-
Chr1	57531817	57567614	-
Chr1	57641289	57661823	-
Chr1	57666343	57684131	-
Chr1	57710847	57753136	-
Chr1	57762828	57774312	-
Chr1	57835624	57848628	-
Chr1	57985673	57993997	-
Chr1	58040485	58049358	-
Chr1	58556008	58573692	-
Chr1	58685693	58713005	-
Chr1	58778692	58801030	-
Chr1	59291292	59298697	-
Chr1	59383563	59396078	-
Chr1	59418204	59423351	-
Chr1	59434462	59441950	-
Chr1	59653967	59693993	-
Chr1	59740470	59753971	-
Chr1	59905240	59931468	-
Chr1	60015548	60023864	-
Chr1	60153766	60162084	-
Chr1	60235289	60264838	-
Chr1	60376083	60381163	-
Chr1	60402243	60409769	-
Chr1	60733350	60754862	-
Chr1	60966033	60973586	-
Chr1	61142229	61150123	-
Chr1	61156862	61171050	-
Chr1	61340539	61364513	-
Chr1	61468254	61509192	-
Chr1	61573776	61593946	-
Chr1	61600686	61621050	-
Chr1	62136780	62156474	-
Chr1	62159610	62189181	-
Chr1	62513801	62541907	-
Chr1	63182132	63196121	-
Chr1	63250242	63257933	-
Chr1	63280691	63300713	-
Chr1	63686973	63698779	-
Chr1	63712874	63717947	-
Chr1	63724156	63774269	-
Chr1	63790492	63803531	-
Chr1	63831613	63844215	-
Chr1	63864710	63871212	-
Chr1	64082740	64096764	-
Chr1	64238623	64267099	-
Chr1	64532325	64538467	-
Chr1	64552189	64567509	-
Chr1	64577422	64600068	-
Chr1	64688793	64693797	-
Chr1	64876731	64885740	-
Chr1	64919445	64925926	-
Chr1	65026197	65043467	-
Chr1	65085524	65100847	-
Chr1	65357536	65363460	-
Chr2	2	11187	-
Chr2	42798	51721	-
Chr2	613505	618978	-
Chr2	638858	644901	-
Chr2	652203	667543	-
Chr2	686043	704708	-
Chr2	728271	743584	-
Chr2	837059	842769	-
Chr2	921781	938818	-
Chr2	945834	952122	-
Chr2	1013755	1020348	-
Chr2	1035551	1054363	-
Chr2	1268399	1280225	-
Chr2	1372115	1377842	-
Chr2	1532729	1569476	-
Chr2	1680559	1686012	-
Chr2	1960518	1971053	-
Chr2	2069283	2087380	-
Chr2	2133520	2146312	-
Chr2	2253988	2269173	-
Chr2	2734526	2740082	-
Chr2	2775991	2794129	-
Chr2	2802225	2815112	-
Chr2	3010941	3020038	-
Chr2	3090961	3112211	-
Chr2	3202145	3207224	-
Chr2	3400729	3405901	-
Chr2	3431893	3464519	-
Chr2	3478995	3486083	-
Chr2	3514397	3519867	-
Chr2	3753215	3767083	-
Chr2	3783006	3794676	-
Chr2	3844583	3866900	-
Chr2	3903694	3924151	-
Chr2	3930346	3941410	-
Chr2	3945918	3955978	-
Chr2	4079398	4090298	-
Chr2	4172484	4184217	-
Chr2	4197494	4221113	-
Chr2	4323203	4337412	-
Chr2	4364638	4372126	-
Chr2	4886514	4896786	-
Chr2	4929055	4948738	-
Chr2	4967655	4974197	-
Chr2	5050335	5105575	-
Chr2	5113149	5118263	-
Chr2	5259232	5267200	-
Chr2	5269500	5280836	-
Chr2	5321865	5353412	-
Chr2	5544823	5552902	-
Chr2	5683499	5701358	-
Chr2	5827048	5832596	-
Chr2	5840390	5892248	-
Chr2	6151057	6166965	-
Chr2	6204325	6230493	-
Chr2	6266896	6273630	-
Chr2	6350324	6356745	-
Chr2	6362886	6372904	-
Chr2	6612605	6628146	-
Chr2	6693558	6754493	-
Chr2	7101399	7108118	-
Chr2	7116551	7140188	-
Chr2	7154553	7161628	-
Chr2	7190187	7207117	-
Chr2	7267740	7275046	-
Chr2	7416415	7447416	-
Chr2	7547032	7589674	-
Chr2	7745792	7761211	-
Chr2	7842358	7848686	-
Chr2	7852801	7882605	-
Chr2	7973275	7991412	-
Chr2	8325675	8336741	-
Chr2	8407893	8421011	-
Chr2	8501956	8516157	-
Chr2	8577967	8585694	-
Chr2	8595264	8601709	-
Chr2	8654483	8661677	-
Chr2	8744302	8751605	-
Chr2	8989857	8997489	-
Chr2	9340134	9368194	-
Chr2	9387252	9431150	-
Chr2	9441199	9446875	-
Chr2	9530766	9542446	-
Chr2	9736392	9746923	-
Chr2	9854914	9864419	-
Chr2	9944087	9994003	-
Chr2	10178263	10184083	-
Chr2	10247364	10260707	-
Chr2	10285211	10298262	-
Chr2	10442291	10453168	-
Chr2	10854074	10860590	-
Chr2	10878474	10898673	-
Chr2	11023431	11029895	-
Chr2	11301990	11320912	-
Chr2	11330484	11348014	-
Chr2	11488996	11512445	-
Chr2	11681874	11701034	-
Chr2	11720190	11728121	-
Chr2	11769955	11794875	-
Chr2	11868835	11880306	-
Chr2	12006543	12024264	-
Chr2	12186799	12197988	-
Chr2	12228697	12237788	-
Chr2	12485418	12513450	-
Chr2	12540055	12554693	-
Chr2	12582171	12589445	-
Chr2	12634407	12644375	-
Chr2	12824601	12842961	-
Chr2	12885659	12948965	-
Chr2	13024009	13029318	-
Chr2	13205542	13211918	-
Chr2	13245183	13261351	-
Chr2	13460911	13468964	-
Chr2	13817445	13822509	-
Chr2	13893965	13907461	-
Chr2	14191990	14203414	-
Chr2	14214457	14229796	-
Chr2	14327775	14335024	-
Chr2	14342978	14348945	-
Chr2	14434998	14486875	-
Chr2	14769833	14783005	-
Chr2	14815834	14822937	-
Chr2	14890320	14906164	-
Chr2	15110150	15127359	-
Chr2	15139878	15144957	-
Chr2	15157267	15163216	-
Chr2	15203195	15217044	-
Chr2	15264055	15274703	-
Chr2	15536927	15568541	-
Chr2	15598526	15604908	-
Chr2	15612168	15625903	-
Chr2	15650174	15677325	-
Chr2	15775553	15803687	-
Chr2	15879751	15888390	-
Chr2	16047080	16069602	-
Chr2	16140082	16148837	-
Chr2	16192632	16212701	-
Chr2	16247236	16281146	-
Chr2	16361261	16391034	-
Chr2	16412495	16421356	-
Chr2	16422541	16428299	-
Chr2	16489166	16506512	-
Chr2	16706824	16730455	-
Chr2	16828948	16848102	-
Chr2	16867107	16882652	-
Chr2	16949739	16958939	-
Chr2	16982879	17008951	-
Chr2	17123344	17131697	-
Chr2	17257238	17271348	-
Chr2	17278031	17304169	-
Chr2	17337252	17344114	-
Chr2	17364007	17372995	-
Chr2	17617775	17624660	-
Chr2	17727165	17767534	-
Chr2	17754373	17802133	-
Chr2	17920115	17929373	-
Chr2	18053219	18058404	-
Chr2	18159213	18166545	-
Chr2	18215947	18226940	-
Chr2	18617366	18648806	-
Chr2	18789589	18808285	-
Chr2	18901519	18918072	-
Chr2	18951520	18973724	-
Chr2	18985729	19006039	-
Chr2	19103570	19108592	-
Chr2	19122450	19137492	-
Chr2	19186582	19214785	-
Chr2	19349348	19357909	-
Chr2	19595793	19601927	-
Chr2	19633810	19644535	-
Chr2	19706930	19726753	-
Chr2	19887496	19944084	-
Chr2	20093750	20106741	-
Chr2	20120265	20132533	-
Chr2	20389466	20418347	-
Chr2	20621393	20638774	-
Chr2	21009957	21017257	-
Chr2	21168827	21192923	-
Chr2	21346469	21358614	-
Chr2	21390792	21417453	-
Chr2	21483980	21502792	-
Chr2	21895913	21905068	-
Chr2	22000569	22010752	-
Chr2	22012079	22052426	-
Chr2	22096030	22103498	-
Chr2	22220515	22240920	-
Chr2	22300874	22307858	-
Chr2	22316094	22334316	-
Chr2	22364819	22376079	-
Chr2	22626925	22653424	-
Chr2	22987521	23005870	-
Chr2	23128883	23135279	-
Chr2	23165954	23173150	-
Chr2	23445968	23452410	-
Chr2	23543862	23552841	-
Chr2	23857566	23866736	-
Chr2	24091024	24129280	-
Chr2	24254416	24263697	-
Chr2	24393255	24402186	-
Chr2	24434240	24450376	-
Chr2	24504319	24543406	-
Chr2	24760873	24799685	-
Chr2	24831477	24842424	-
Chr2	24846275	24855030	-
Chr2	25192637	25199140	-
Chr2	25274624	25296563	-
Chr2	25368712	25378591	-
Chr2	25576462	25587839	-
Chr2	25628974	25658257	-
Chr2	25729955	25741835	-
Chr2	25843672	25880176	-
Chr2	25904690	25919504	-
Chr2	26142866	26150887	-
Chr2	26151024	26185894	-
Chr2	26259360	26270020	-
Chr2	26283655	26313614	-
Chr2	26852186	26858799	-
Chr2	26974874	26989351	-
Chr2	27049612	27058426	-
Chr2	27076391	27085196	-
Chr2	27485158	27493466	-
Chr2	27745124	27759458	-
Chr2	27780165	27785791	-
Chr2	28098271	28131195	-
Chr2	28259784	28284680	-
Chr2	28350041	28363951	-
Chr2	28832001	28879614	-
Chr2	28940789	28962299	-
Chr2	28964267	29000200	-
Chr2	29116761	29122905	-
Chr2	29230892	29249053	-
Chr2	29311447	29316891	-
Chr2	29620533	29625956	-
Chr2	29763861	29771754	-
Chr2	29871583	29895176	-
Chr2	29899318	29919963	-
Chr2	30010265	30017271	-
Chr2	30040788	30049786	-
Chr2	30244857	30261737	-
Chr2	30321611	30331963	-
Chr2	30361627	30367848	-
Chr2	30393213	30412913	-
Chr2	31001344	31020194	-
Chr2	31035197	31051140	-
Chr2	31071592	31083271	-
Chr2	31171597	31181166	-
Chr2	31385823	31406559	-
Chr2	31442106	31466882	-
Chr2	32011108	32020970	-
Chr2	32045431	32069594	-
Chr2	32086476	32091660	-
Chr2	32160728	32184490	-
Chr2	32418165	32433982	-
Chr2	32440820	32449033	-
Chr2	32629784	32643088	-
Chr2	32673464	32680902	-
Chr2	32694720	32707558	-
Chr2	32756269	32788638	-
Chr2	32899971	32953493	-
Chr2	32990303	32997597	-
Chr2	33075267	33095086	-
Chr2	33100504	33146437	-
Chr2	33390528	33413127	-
Chr2	33419504	33433117	-
Chr2	33626195	33695939	-
Chr2	33843384	33852217	-
Chr2	33893034	33905746	-
Chr2	34018161	34029534	-
Chr2	34075277	34106784	-
Chr2	34422072	34430498	-
Chr2	34441407	34459335	-
Chr3	11213	18201	-
Chr3	79949	103366	-
Chr3	149319	186020	-
Chr3	420037	436532	-
Chr3	452310	498032	-
Chr3	658522	700051	-
Chr3	715212	726058	-
Chr3	983365	992166	-
Chr3	1152752	1158542	-
Chr3	1169498	1199846	-
Chr3	1216016	1255421	-
Chr3	1468274	1488446	-
Chr3	1513516	1527612	-
Chr3	1775304	1801504	-
Chr3	1932888	1949010	-
Chr3	2149057	2160119	-
Chr3	2186172	2253376	-
Chr3	2578099	2642046	-
Chr3	2653349	2668549	-
Chr3	2709015	2722902	-
Chr3	2725458	2743876	-
Chr3	2845933	2853351	-
Chr3	2959725	2969166	-
Chr3	3116605	3124558	-
Chr3	3257734	3262821	-
Chr3	3288505	3318812	-
Chr3	3377902	3383570	-
Chr3	3458594	3463700	-
Chr3	3595153	3612091	-
Chr3	3634156	3645580	-
Chr3	3788003	3798520	-
Chr3	3803618	3815796	-
Chr3	3867919	3918525	-
Chr3	3996218	4067155	-
Chr3	4098201	4128109	-
Chr3	4362441	4380677	-
Chr3	4445073	4453162	-
Chr3	4465865	4496312	-
Chr3	5064278	5070315	-
Chr3	5103551	5121949	-
Chr3	5123377	5133304	-
Chr3	5147243	5171790	-
Chr3	5264297	5280675	-
Chr3	5342437	5353463	-
Chr3	5396996	5417378	-
Chr3	5753651	5761821	-
Chr3	5775270	5809409	-
Chr3	5868022	5884171	-
Chr3	5925460	5931434	-
Chr3	5960383	5968696	-
Chr3	6077365	6089683	-
Chr3	6220828	6269389	-
Chr3	6422539	6437107	-
Chr3	6443436	6455301	-
Chr3	6801705	6810796	-
Chr3	6818531	6823625	-
Chr3	6830398	6837523	-
Chr3	6841995	6855358	-
Chr3	6913687	6934709	-
Chr3	7047408	7073144	-
Chr3	7161046	7173628	-
Chr3	7205930	7226052	-
Chr3	7250837	7271109	-
Chr3	7310643	7335098	-
Chr3	7391597	7418634	-
Chr3	7485935	7511798	-
Chr3	7777375	7785020	-
Chr3	7917847	7948406	-
Chr3	7992822	8000097	-
Chr3	8338074	8349097	-
Chr3	8412576	8441278	-
Chr3	8479324	8492716	-
Chr3	8632673	8643614	-
Chr3	8749773	8761553	-
Chr3	8972890	9001060	-
Chr3	9026842	9043516	-
Chr3	9091152	9100008	-
Chr3	9110169	9128401	-
Chr3	9140994	9146278	-
Chr3	9147266	9172415	-
Chr3	9210009	9216737	-
Chr3	9271573	9277884	-
Chr3	9299152	9312520	-
Chr3	9386419	9403595	-
Chr3	9434210	9453734	-
Chr3	9565785	9576943	-
Chr3	9739034	9748974	-
Chr3	9759830	9766318	-
Chr3	9867350	9881560	-
Chr3	10203428	10209408	-
Chr3	10236585	10248184	-
Chr3	10375384	10387386	-
Chr3	10497573	10518010	-
Chr3	10526883	10549561	-
Chr3	10698719	10708310	-
Chr3	10833453	10840409	-
Chr3	11044075	11061360	-
Chr3	11098312	11128750	-
Chr3	11148241	11181769	-
Chr3	11195630	11201528	-
Chr3	11248279	11285325	-
Chr3	11352810	11374441	-
Chr3	11475236	11495320	-
Chr3	11624611	11638640	-
Chr3	11711977	11719274	-
Chr3	11741715	11761485	-
Chr3	11868784	11903641	-
Chr3	11972794	11982213	-
Chr3	12066304	12085808	-
Chr3	12120024	12139661	-
Chr3	12192708	12203109	-
Chr3	12289711	12297005	-
Chr3	12308673	12317302	-
Chr3	12364720	12369747	-
Chr3	12404840	12419235	-
Chr3	12452077	12457329	-
Chr3	12468441	12475239	-
Chr3	12577528	12606032	-
Chr3	12701819	12722860	-
Chr3	12840788	12848117	-
Chr3	12980472	12991689	-
Chr3	13015334	13024692	-
Chr3	13109719	13122536	-
Chr3	13210582	13216698	-
Chr3	13283665	13295783	-
Chr3	13521336	13531709	-
Chr3	13580312	13587031	-
Chr3	13607248	13613310	-
Chr3	13718108	13739552	-
Chr3	14024859	14035901	-
Chr3	14150871	14165295	-
Chr3	14302811	14316511	-
Chr3	14486074	14494478	-
Chr3	14509719	14520652	-
Chr3	14522634	14534875	-
Chr3	14562014	14568313	-
Chr3	14582111	14595191	-
Chr3	14683824	14714296	-
Chr3	14770786	14778472	-
Chr3	14843803	14859781	-
Chr3	14873485	14887754	-
Chr3	14925314	14952494	-
Chr3	15056382	15078200	-
Chr3	15127844	15141939	-
Chr3	15192056	15210273	-
Chr3	15223121	15236804	-
Chr3	15270152	15280348	-
Chr3	15292746	15310654	-
Chr3	15735175	15743142	-
Chr3	15806828	15813119	-
Chr3	15870152	15884079	-
Chr3	16066773	16072122	-
Chr3	16096034	16123622	-
Chr3	16138770	16146017	-
Chr3	16365851	16382241	-
Chr3	16587169	16640504	-
Chr3	16738410	16763299	-
Chr3	16830662	16862159	-
Chr3	16917755	16940953	-
Chr3	16971934	16983902	-
Chr3	17138501	17147942	-
Chr3	17207309	17219230	-
Chr3	17275592	17281192	-
Chr3	17395194	17412489	-
Chr3	17582019	17588073	-
Chr3	17704228	17740868	-
Chr3	17797861	17819842	-
Chr3	17832983	17895769	-
Chr3	18346401	18359036	-
Chr3	18369648	18379824	-
Chr3	18666092	18678887	-
Chr3	18694093	18704711	-
Chr3	18709992	18724131	-
Chr3	18771317	18785414	-
Chr3	18794262	18800644	-
Chr3	18850334	18856250	-
Chr3	18959947	18966413	-
Chr3	19032775	19056061	-
Chr3	19126285	19135146	-
Chr3	19220832	19235557	-
Chr3	19427570	19433051	-
Chr3	19483727	19528552	-
Chr3	19567571	19576298	-
Chr3	19639098	19669100	-
Chr3	19753287	19772964	-
Chr3	19853636	19861209	-
Chr3	20060225	20076465	-
Chr3	20088008	20103248	-
Chr3	20118864	20169536	-
Chr3	20565532	20572369	-
Chr3	20589097	20622508	-
Chr3	20644862	20658540	-
Chr3	20657526	20678703	-
Chr3	20770258	20780948	-
Chr3	20967565	20973217	-
Chr3	20981058	20989731	-
Chr3	21018968	21023983	-
Chr3	21032777	21039355	-
Chr3	21206207	21212244	-
Chr3	21366948	21381179	-
Chr3	21405648	21428361	-
Chr3	21475699	21567875	-
Chr3	21612665	21618140	-
Chr3	21631975	21652910	-
Chr3	21672274	21680746	-
Chr3	21946372	21960167	-
Chr3	22016446	22034608	-
Chr3	22080711	22086894	-
Chr3	22113215	22125785	-
Chr3	22380444	22396569	-
Chr3	22405564	22420107	-
Chr3	22498649	22508344	-
Chr3	22533980	22563814	-
Chr3	22572496	22578835	-
Chr3	22592264	22600000	-
Chr3	22609105	22625517	-
Chr3	22785785	22793330	-
Chr3	22828075	22847682	-
Chr3	22849632	22855861	-
Chr3	22865502	22879793	-
Chr3	23054179	23062610	-
Chr3	23159834	23187304	-
Chr3	23219958	23227663	-
Chr3	23280539	23293101	-
Chr3	23382949	23396559	-
Chr3	23619825	23629729	-
Chr3	23720590	23730589	-
Chr3	23918600	23948007	-
Chr3	24032128	24063276	-
Chr3	24267349	24272417	-
Chr3	24279254	24288177	-
Chr3	24342001	24353919	-
Chr3	24496501	24505792	-
Chr3	24576231	24607522	-
Chr3	25029197	25038698	-
Chr3	25077077	25089310	-
Chr3	25141410	25168896	-
Chr3	25334217	25342155	-
Chr3	25436015	25458255	-
Chr3	25525849	25542384	-
Chr3	25684848	25709494	-
Chr3	25738683	25747159	-
Chr3	25881955	25889146	-
Chr3	25920374	25926633	-
Chr3	26092634	26098440	-
Chr3	26493309	26500738	-
Chr3	26609092	26634560	-
Chr3	26739259	26798654	-
Chr3	26819881	26838901	-
Chr3	26904832	26920598	-
Chr3	27060185	27071922	-
Chr3	27091781	27098396	-
Chr3	27173887	27184775	-
Chr3	27636697	27651800	-
Chr4	37833	110080	-
Chr4	250159	264309	-
Chr4	308599	325716	-
Chr4	410520	418323	-
Chr4	430164	442156	-
Chr4	537176	542623	-
Chr4	671548	685498	-
Chr4	763169	775379	-
Chr4	834714	841234	-
Chr4	843296	849282	-
Chr4	1030131	1060753	-
Chr4	1090332	1101003	-
Chr4	1279064	1285367	-
Chr4	1307352	1344528	-
Chr4	1359115	1364313	-
Chr4	1613588	1631261	-
Chr4	1801261	1828171	-
Chr4	2239175	2252657	-
Chr4	2546801	2552117	-
Chr4	2584164	2589890	-
Chr4	2599556	2607657	-
Chr4	2619038	2636719	-
Chr4	2670092	2675323	-
Chr4	2719744	2753234	-
Chr4	3269155	3289353	-
Chr4	3954671	3960035	-
Chr4	4158429	4194802	-
Chr4	4611818	4618837	-
Chr4	4734049	4786411	-
Chr4	5048860	5059248	-
Chr4	5119509	5128281	-
Chr4	5146251	5152971	-
Chr4	5355041	5360383	-
Chr4	5515566	5556443	-
Chr4	5743360	5748565	-
Chr4	5917801	5927099	-
Chr4	5990995	5998114	-
Chr4	6009497	6020549	-
Chr4	6048992	6071402	-
Chr4	6116518	6141941	-
Chr4	6158584	6188677	-
Chr4	6311205	6317527	-
Chr4	6358956	6370426	-
Chr4	6387544	6392877	-
Chr4	6413257	6422534	-
Chr4	6425812	6445989	-
Chr4	6562821	6578542	-
Chr4	6658652	6663918	-
Chr4	6790224	6795354	-
Chr4	6879770	6885522	-
Chr4	7093868	7117615	-
Chr4	7470024	7477208	-
Chr4	7502256	7509261	-
Chr4	7653559	7704849	-
Chr4	7776265	7792683	-
Chr4	8062037	8069817	-
Chr4	8101260	8124726	-
Chr4	8269331	8287977	-
Chr4	8336121	8350739	-
Chr4	8390772	8398902	-
Chr4	8605650	8618071	-
Chr4	8684275	8690885	-
Chr4	8737602	8744812	-
Chr4	8970747	8982492	-
Chr4	9004704	9010335	-
Chr4	9127987	9149963	-
Chr4	9154283	9178767	-
Chr4	9326518	9363982	-
Chr4	9398480	9405113	-
Chr4	9483044	9497828	-
Chr4	9625955	9637752	-
Chr4	9816021	9828108	-
Chr4	9845693	9882577	-
Chr4	9969156	9977096	-
Chr4	9997198	10003528	-
Chr4	10116079	10136166	-
Chr4	10157098	10167987	-
Chr4	10195168	10202363	-
Chr4	10226631	10247924	-
Chr4	10332360	10344796	-
Chr4	10447539	10455436	-
Chr4	10467645	10477263	-
Chr4	10558183	10564665	-
Chr4	10642073	10652670	-
Chr4	10739463	10757075	-
Chr4	10962401	10977999	-
Chr4	11085069	11112299	-
Chr4	11168584	11184124	-
Chr4	11186807	11208719	-
Chr4	11219568	11265797	-
Chr4	11314244	11337177	-
Chr4	11380626	11392309	-
Chr4	11394480	11405870	-
Chr4	11469865	11475514	-
Chr4	11936859	11943222	-
Chr4	11966673	11976818	-
Chr4	11982976	11988534	-
Chr4	12007614	12014550	-
Chr4	12069495	12096030	-
Chr4	12105429	12112010	-
Chr4	12133358	12138716	-
Chr4	12148560	12160755	-
Chr4	12311621	12329324	-
Chr4	12436856	12445188	-
Chr4	12511291	12521928	-
Chr4	12589106	12660093	-
Chr4	12687061	12717659	-
Chr4	12934147	12939767	-
Chr4	13222373	13229066	-
Chr4	13301631	13307165	-
Chr4	13379654	13399564	-
Chr4	13416887	13425441	-
Chr4	13448730	13472109	-
Chr4	13712295	13717359	-
Chr4	13749824	13756310	-
Chr4	13859431	13873077	-
Chr4	14001991	14012692	-
Chr4	14071934	14085486	-
Chr4	14283750	14301968	-
Chr4	14306590	14327191	-
Chr4	14372485	14394329	-
Chr4	14467552	14474097	-
Chr4	14725575	14730655	-
Chr4	14776130	14788443	-
Chr4	14927060	14969251	-
Chr4	15085531	15093145	-
Chr4	15133886	15151754	-
Chr4	15156710	15161798	-
Chr4	15249837	15258099	-
Chr4	15652057	15679894	-
Chr4	15698984	15725204	-
Chr4	15764114	15797027	-
Chr4	15864150	15869972	-
Chr4	15890732	15950959	-
Chr4	16186453	16207492	-
Chr4	16267949	16293737	-
Chr4	16809879	16819654	-
Chr4	16825973	16837726	-
Chr4	16919109	16933184	-
Chr4	16938737	16960062	-
Chr4	17085114	17092300	-
Chr4	17498333	17507559	-
Chr4	17537227	17543354	-
Chr4	17597531	17607670	-
Chr4	17631518	17637183	-
Chr4	17639473	17667717	-
Chr4	17748432	17765363	-
Chr4	17963132	17970109	-
Chr4	18103435	18108534	-
Chr4	18196414	18204337	-
Chr4	18254831	18263222	-
Chr4	18280213	18295440	-
Chr4	18317822	18349960	-
Chr4	18601504	18608205	-
Chr4	18680234	18690492	-
Chr4	18761693	18766757	-
Chr4	18813447	18821795	-
Chr4	18877543	18935098	-
Chr4	18949092	18955401	-
Chr4	18971223	18982087	-
Chr4	19099332	19113693	-
Chr4	19175304	19204113	-
Chr4	19276692	19282874	-
Chr4	19298923	19309357	-
Chr4	19328929	19334164	-
Chr4	19342342	19366274	-
Chr4	19481300	19488868	-
Chr4	19495820	19511453	-
Chr4	19532588	19586466	-
Chr4	19723974	19731719	-
Chr4	19745259	19759312	-
Chr4	19777486	19796134	-
Chr4	20021853	20029016	-
Chr4	20062706	20075821	-
Chr4	20293997	20299693	-
Chr4	20315941	20340964	-
Chr4	20352551	20359448	-
Chr4	20463492	20470988	-
Chr4	20502167	20508396	-
Chr4	20561120	20606799	-
Chr4	20717742	20739428	-
Chr4	20804444	20811902	-
Chr4	20831745	20841915	-
Chr4	20844923	20851648	-
Chr4	21115425	21143669	-
Chr4	21193577	21212073	-
Chr4	21366265	21372025	-
Chr4	21417983	21427333	-
Chr4	21536638	21557757	-
Chr4	21639246	21660329	-
Chr4	21811229	21876279	-
Chr4	21930727	21939697	-
Chr4	21985206	21990259	-
Chr4	22085349	22097038	-
Chr4	22262919	22276342	-
Chr4	22328756	22356132	-
Chr4	22389340	22400677	-
Chr4	22402919	22420402	-
Chr4	22600735	22638794	-
Chr4	22653055	22667575	-
Chr4	22707709	22755410	-
Chr4	22839707	22845414	-
Chr4	23063349	23088076	-
Chr4	23100168	23117437	-
Chr4	23340165	23345193	-
Chr4	23372892	23389627	-
Chr4	23733490	23828180	-
Chr4	23843656	23858716	-
Chr4	23892009	23907599	-
Chr4	23969600	23991020	-
Chr4	24478555	24487902	-
Chr4	24513351	24539527	-
Chr4	24570962	24588351	-
Chr4	24605930	24633800	-
Chr4	24637341	24643378	-
Chr4	24723543	24740558	-
Chr4	24899849	24911617	-
Chr4	24985814	25029275	-
Chr4	25308150	25337707	-
Chr4	25460590	25482091	-
Chr4	25479008	25485209	-
Chr4	25882021	25916898	-
Chr4	25960944	25970969	-
Chr4	26088361	26099091	-
Chr4	26100563	26112256	-
Chr4	26150465	26171095	-
Chr4	26292543	26317202	-
Chr4	26403900	26409102	-
Chr4	26516161	26536589	-
Chr4	26671529	26696705	-
Chr4	26762839	26768875	-
Chr4	26914198	26919696	-
Chr4	26989840	27003086	-
Chr4	27428028	27444027	-
Chr4	27505702	27520399	-
Chr4	27958316	27963734	-
Chr4	27969037	27986382	-
Chr4	28143333	28158712	-
Chr4	28264919	28273657	-
Chr4	28279348	28290044	-
Chr4	28435346	28457365	-
Chr4	28583765	28605590	-
Chr4	28849564	28894979	-
Chr4	28936147	28943775	-
Chr4	29071726	29088692	-
Chr4	29091274	29168921	-
Chr4	29240420	29256290	-
Chr4	29303232	29310062	-
Chr4	29353612	29406054	-
Chr4	29698911	29706199	-
Chr4	29774223	29798511	-
Chr4	29858843	29887935	-
Chr4	30005762	30019916	-
Chr4	30232666	30260873	-
Chr4	30274395	30305260	-
Chr4	30342983	30376871	-
Chr4	30497033	30503369	-
Chr4	30519758	30541331	-
Chr4	30697908	30730204	-
Chr4	30704613	30715988	-
Chr4	30767831	30783680	-
Chr4	31111354	31116369	-
Chr4	31203282	31228530	-
Chr4	31254872	31270835	-
Chr4	31322769	31335416	-
Chr4	31397246	31422882	-
Chr4	31541573	31549433	-
Chr4	31633651	31651618	-
Chr4	31672092	31679908	-
Chr4	31938327	31955011	-
Chr4	32005060	32016180	-
Chr4	32040748	32062638	-
Chr4	32094654	32100977	-
Chr5	55589	61814	-
Chr5	172424	202446	-
Chr5	205887	211790	-
Chr5	305306	313678	-
Chr5	450062	459543	-
Chr5	482702	488206	-
Chr5	854001	911816	-
Chr5	926724	933274	-
Chr5	1169937	1190507	-
Chr5	1330564	1341994	-
Chr5	1416788	1443043	-
Chr5	1475322	1481419	-
Chr5	1614444	1622685	-
Chr5	1694398	1704795	-
Chr5	1830342	1836454	-
Chr5	1842767	1849442	-
Chr5	1863000	1886681	-
Chr5	1943508	1948995	-
Chr5	2012477	2034207	-
Chr5	2148453	2169370	-
Chr5	2326392	2335527	-
Chr5	2363559	2368703	-
Chr5	2394498	2400948	-
Chr5	2461757	2467108	-
Chr5	2485010	2490780	-
Chr5	2521305	2529873	-
Chr5	2647540	2662890	-
Chr5	2938595	2945191	-
Chr5	2997730	3004775	-
Chr5	3192160	3206301	-
Chr5	3240142	3267355	-
Chr5	3334409	3344218	-
Chr5	3417689	3430088	-
Chr5	3438507	3445285	-
Chr5	3674118	3680387	-
Chr5	3789457	3801131	-
Chr5	3894933	3910514	-
Chr5	4246465	4258867	-
Chr5	4287590	4347590	-
Chr5	4523147	4529224	-
Chr5	4613986	4624124	-
Chr5	4647694	4667835	-
Chr5	4745368	4755210	-
Chr5	4757749	4790408	-
Chr5	5003563	5011595	-
Chr5	5047665	5053594	-
Chr5	5107969	5115704	-
Chr5	5226027	5268717	-
Chr5	5331503	5338071	-
Chr5	5388724	5402152	-
Chr5	5577323	5582329	-
Chr5	5619874	5631494	-
Chr5	5686804	5695378	-
Chr5	5762263	5770416	-
Chr5	6102271	6118361	-
Chr5	6182568	6218865	-
Chr5	6407626	6424972	-
Chr5	7072212	7081773	-
Chr5	7169822	7198759	-
Chr5	7396589	7413442	-
Chr5	7508576	7514175	-
Chr5	7549872	7557091	-
Chr5	7707495	7712924	-
Chr5	7827194	7841825	-
Chr5	7890955	7896112	-
Chr5	8152125	8172234	-
Chr5	8209120	8214654	-
Chr5	8348303	8358185	-
Chr5	8565369	8570480	-
Chr5	8727847	8733830	-
Chr5	8808889	8820021	-
Chr5	8905211	8921414	-
Chr5	9020644	9026705	-
Chr5	9249889	9266918	-
Chr5	9332411	9346708	-
Chr6	131530	154479	-
Chr6	204548	213998	-
Chr6	224542	239504	-
Chr6	258618	271457	-
Chr6	424294	443824	-
Chr6	454733	482669	-
Chr6	499762	530712	-
Chr6	537773	551333	-
Chr6	580277	594996	-
Chr6	730162	753198	-
Chr6	791606	812743	-
Chr6	826788	832653	-
Chr6	1178409	1187105	-
Chr6	1244311	1265711	-
Chr6	1681126	1686574	-
Chr6	1835093	1843576	-
Chr6	1900945	1913620	-
Chr6	1938340	1945900	-
Chr6	2125460	2131694	-
Chr6	2211957	2219240	-
Chr6	2282014	2296103	-
Chr6	2360845	2373617	-
Chr6	2405214	2428833	-
Chr6	2445657	2472917	-
Chr6	2489698	2558808	-
Chr6	2567159	2576400	-
Chr6	2763807	2772492	-
Chr6	2843188	2855643	-
Chr6	2898527	2915350	-
Chr6	2996808	3008559	-
Chr6	3168516	3175385	-
Chr6	3190969	3196411	-
Chr6	3233972	3247741	-
Chr6	3325392	3337802	-
Chr6	3423572	3434444	-
Chr6	3947635	3955825	-
Chr6	4354307	4361094	-
Chr6	4369663	4382597	-
Chr6	4946409	4960613	-
Chr6	4984796	5003048	-
Chr6	5044530	5053268	-
Chr6	5121396	5127417	-
Chr6	5165840	5173157	-
Chr6	5263793	5281131	-
Chr6	5566504	5573699	-
Chr6	5825798	5836014	-
Chr6	5885498	5900347	-
Chr6	5899240	5911925	-
Chr6	5949790	5999383	-
Chr6	6048572	6058431	-
Chr6	6086829	6103310	-
Chr6	6174672	6186745	-
Chr6	6194889	6208749	-
Chr6	6386972	6402609	-
Chr6	6659748	6670629	-
Chr6	6892733	6900789	-
Chr6	6921078	6974094	-
Chr6	6994272	7000110	-
Chr6	7013518	7049622	-
Chr6	7137724	7143508	-
Chr6	7172724	7184282	-
Chr6	7240674	7253966	-
Chr6	7316927	7348118	-
Chr6	7510909	7534827	-
Chr6	7884951	7891936	-
Chr6	8087510	8103221	-
Chr6	8126734	8134086	-
Chr6	8143598	8151046	-
Chr6	8222930	8240644	-
Chr6	8445476	8452830	-
Chr6	8582188	8587675	-
Chr6	8860492	8868263	-
Chr6	9243805	9248875	-
Chr6	9410364	9424853	-
Chr6	9749218	9779519	-
Chr6	9875600	9895908	-
Chr6	9901916	9916490	-
Chr6	9990119	10006746	-
Chr6	10728787	10742042	-
Chr6	10764957	10773852	-
Chr6	10881543	10892201	-
Chr6	10979238	11006309	-
Chr6	11075723	11091337	-
Chr6	11206565	11232695	-
Chr6	11456202	11463820	-
Chr6	11680249	11690170	-
Chr6	11731640	11739828	-
Chr6	11743584	11754758	-
Chr6	11773244	11783332	-
Chr6	11923169	11937853	-
Chr6	11995439	12056969	-
Chr6	12113808	12138183	-
Chr6	12156774	12187552	-
Chr6	12199170	12219743	-
Chr6	12241605	12250794	-
Chr6	12258099	12265486	-
Chr6	12287783	12313484	-
Chr6	12360789	12378995	-
Chr6	12469219	12486694	-
Chr6	12497856	12504528	-
Chr6	12698783	12707071	-
Chr6	12837304	12852694	-
Chr6	13100763	13123883	-
Chr6	13329398	13341481	-
Chr6	13356213	13362622	-
Chr6	13467368	13476669	-
Chr6	13808500	13814408	-
Chr6	13984315	14002967	-
Chr6	14058208	14063713	-
Chr6	14285354	14290470	-
Chr6	14400212	14407667	-
Chr6	14423349	14434443	-
Chr6	14458220	14484672	-
Chr6	14536689	14542112	-
Chr6	14583666	14593259	-
Chr6	14725170	14736960	-
Chr6	14885622	14904715	-
Chr6	15115186	15165394	-
Chr6	15240920	15266037	-
Chr6	15280587	15293445	-
Chr6	15396365	15407827	-
Chr6	15505531	15514882	-
Chr6	15577435	15598381	-
Chr6	15647067	15681924	-
Chr6	15823514	15831780	-
Chr6	16021652	16049372	-
Chr6	16147661	16158788	-
Chr6	16563045	16581637	-
Chr6	16608204	16616449	-
Chr6	16625084	16665574	-
Chr6	16775783	16782511	-
Chr6	17112877	17127638	-
Chr6	17131977	17154204	-
Chr6	17175657	17204642	-
Chr6	17223362	17233164	-
Chr6	17260791	17313537	-
Chr6	17345724	17358344	-
Chr6	17476567	17485627	-
Chr6	17483366	17492362	-
Chr6	17587449	17619252	-
Chr6	17798360	17803717	-
Chr6	17950854	17956078	-
Chr6	17980316	17991818	-
Chr6	18093794	18098905	-
Chr6	18111332	18130608	-
Chr6	18270085	18293574	-
Chr6	18308638	18330030	-
Chr6	18494445	18510801	-
Chr6	18983666	18994511	-
Chr6	19182304	19195835	-
Chr6	19279781	19291551	-
Chr6	19351790	19361957	-
Chr6	19430550	19460013	-
Chr6	19468744	19494163	-
Chr6	19694807	19706822	-
Chr6	19920988	19935169	-
Chr7	243610	258813	-
Chr7	264369	273310	-
Chr7	345079	373489	-
Chr7	463903	479632	-
Chr7	600639	634784	-
Chr7	674146	702383	-
Chr7	789297	809909	-
Chr7	931791	965921	-
Chr7	999565	1015461	-
Chr7	1088417	1102530	-
Chr7	1127585	1133499	-
Chr7	1148009	1171342	-
Chr7	1302051	1340638	-
Chr7	1704714	1721563	-
Chr7	2261349	2316128	-
Chr7	2455679	2483337	-
Chr7	2701908	2711093	-
Chr7	2858078	2880085	-
Chr7	3043669	3062422	-
Chr7	3075211	3085450	-
Chr7	3227932	3240199	-
Chr7	3326945	3376710	-
Chr7	3779573	3787921	-
Chr7	3865460	3876634	-
Chr7	3934060	3946915	-
Chr7	4183421	4189458	-
Chr7	4320961	4336211	-
Chr7	4534352	4543628	-
Chr7	4867039	4877428	-
Chr7	5064570	5079346	-
Chr7	5201935	5207921	-
Chr7	5233538	5281557	-
Chr7	5355149	5371931	-
Chr7	5381612	5404910	-
Chr7	5783514	5813130	-
Chr7	5923150	5940323	-
Chr7	5970829	5983564	-
Chr7	5992242	6008556	-
Chr7	6024615	6035198	-
Chr7	6051739	6062680	-
Chr7	6168680	6174472	-
Chr7	6307043	6312210	-
Chr7	6404261	6422748	-
Chr7	6517845	6528860	-
Chr7	6549489	6591417	-
Chr7	6863757	6876542	-
Chr7	7059052	7077815	-
Chr7	7219196	7230535	-
Chr7	7242432	7255708	-
Chr7	7304773	7309962	-
Chr7	7438359	7530817	-
Chr7	7664647	7675556	-
Chr7	7791011	7808924	-
Chr7	7903222	7908516	-
Chr7	8254213	8267852	-
Chr7	8324587	8335924	-
Chr7	8528197	8551299	-
Chr7	8653884	8660303	-
Chr7	8672280	8679598	-
Chr7	8948542	8971356	-
Chr7	8991046	8998729	-
Chr7	9126879	9144790	-
Chr7	9348475	9367448	-
Chr7	9447490	9461391	-
Chr7	9584120	9589896	-
Chr7	9714999	9723776	-
ChrW	94857	126015	-
ChrW	201177	206838	-
ChrW	436040	456329	-
ChrW	568830	574877	-
ChrW	605521	616512	-
ChrW	616600	621974	-
ChrW	623988	633394	-
ChrW	663448	689558	-
ChrW	838994	859315	-
ChrW	1173954	1179161	-
ChrW	1230811	1236327	-
ChrW	1292436	1324965	-
ChrW	1327201	1336049	-
ChrW	1384098	1391575	-
ChrW	1416488	1427924	-
ChrW	1437658	1444811	-
ChrW	2063024	2085117	-
ChrW	2142158	2167249	-
ChrW	2271843	2277283	-
ChrW	2349488	2355024	-
ChrW	2480354	2495168	-
ChrW	2499532	2511713	-
ChrW	2554446	2565493	-
ChrW	2586363	2595953	-
ChrW	2606412	2639304	-
ChrW	2656219	2677070	-
ChrW	2708187	2717206	-
ChrW	2795444	2801154	-
ChrW	3125126	3138386	-
ChrW	3190559	3197933	-
ChrW	3302378	3320966	-
ChrW	3357561	3364147	-
ChrW	3399297	3406506	-
ChrW	3442031	3458340	-
ChrW	3611292	3665841	-
ChrW	3725198	3738502	-
ChrW	3774639	3795970	-
ChrW	3827649	3842150	-
ChrW	4119928	4136550	-
ChrW	4148792	4159911	-
ChrW	4305096	4321497	-
ChrW	4346683	4371904	-
ChrW	4402138	4411768	-
ChrW	4639133	4670506	-
ChrW	4743385	4763172	-
ChrW	4766002	4772194	-
ChrW	4773306	4797446	-
ChrW	4805256	4817711	-
ChrW	4893160	4909734	-
ChrW	4910102	4915433	-
ChrW	4937337	4942364	-
ChrW	5024216	5037539	-
ChrW	5155008	5162001	-
ChrW	5175821	5185596	-
ChrW	5192016	5199881	-
ChrW	5289679	5299454	-
ChrW	5480144	5493091	-
ChrW	5498552	5512808	-
ChrW	5549718	5564583	-
ChrW	5627953	5633305	-
ChrW	5652516	5664638	-
ChrW	5774273	5781893	-
ChrW	5839348	5845472	-
ChrW	5865831	5883274	-
ChrW	6206043	6221287	-
ChrW	6305090	6320106	-
ChrW	6449889	6458171	-
ChrW	6566425	6583088	-
ChrW	6643636	6649726	-
ChrW	6660897	6679332	-
ChrW	6724768	6757127	-
ChrW	6808503	6814314	-
ChrW	7024816	7061753	-
ChrW	7077646	7089556	-
ChrW	7215039	7236414	-
ChrW	7322279	7328666	-
ChrW	7432689	7439259	-
ChrW	7557363	7570277	-
ChrW	7743404	7751641	-
ChrW	7833571	7859598	-
ChrW	7961204	7981574	-
ChrW	7981992	7987862	-
ChrW	8020086	8043876	-
ChrW	8141661	8162983	-
ChrW	8257910	8270533	-
ChrW	8277765	8283848	-
ChrW	8360387	8386356	-
ChrW	8436397	8442984	-
ChrW	8527354	8535298	-
ChrW	8584042	8596404	-
ChrW	8663742	8669423	-
ChrW	8803127	8829846	-
ChrW	9144792	9151841	-
ChrW	9175241	9181417	-
ChrW	9273220	9286715	-
ChrW	9329863	9341716	-
ChrW	9405563	9427673	-
ChrW	9533961	9540143	-
ChrW	9654431	9675809	-
ChrW	9701197	9719527	-
ChrW	9936802	9943666	-
ChrW	9969701	9974736	-
ChrW	10048080	10057493	-
ChrW	10086851	10092934	-
ChrW	10117828	10151902	-
ChrW	10258025	10269039	-
ChrW	10282755	10298610	-
ChrW	10326810	10347309	-
ChrW	10445778	10463796	-
ChrW	10740079	10758878	-
ChrW	10804903	10814959	-
ChrW	10854748	10879957	-
ChrW	11012163	11102005	-
ChrW	11127538	11152241	-
ChrW	11229972	11251723	-
ChrW	11345006	11358945	-
ChrW	11393393	11414867	-
ChrW	11686404	11695758	-
ChrW	11703127	11722940	-
ChrW	11815578	11821096	-
ChrW	11822467	11836814	-
ChrW	11864372	11869786	-
ChrW	12467573	12501977	-
ChrW	12523367	12540283	-
ChrW	12606846	12620849	-
ChrW	12638820	12678352	-
ChrW	12733542	12751608	-
ChrW	12880117	12889566	-
ChrW	12980151	13002184	-
ChrW	13053160	13068479	-
ChrW	13136716	13147878	-
ChrW	13238991	13248116	-
ChrW	13352112	13376284	-
ChrW	13665393	13680438	-
ChrW	13732635	13739192	-
ChrW	13842992	13856968	-
ChrW	14056365	14064551	-
ChrW	14167043	14185532	-
ChrW	14253240	14260489	-
ChrW	14437986	14452825	-
ChrW	14573980	14582779	-
ChrW	14715346	14732899	-
ChrW	14930175	14947495	-
ChrW	15146573	15155970	-
ChrW	15173572	15184003	-
ChrW	15227062	15234650	-
ChrW	15369180	15379879	-
ChrW	15385702	15395791	-
ChrW	15422245	15428850	-
ChrW	15486123	15491641	-
ChrW	15507788	15522193	-
ChrW	15543020	15553071	-
ChrW	15641745	15652808	-
ChrW	15697146	15719412	-
ChrW	15801263	15809157	-
ChrW	15860154	15867899	-
ChrW	15929627	15936701	-
ChrW	15941450	15947020	-
ChrW	15961475	15971634	-
ChrW	15996416	16005186	-
ChrW	16080031	16087330	-
ChrW	16100725	16112915	-
ChrW	16178235	16205385	-
ChrW	16418524	16443448	-
ChrW	16653916	16660123	-
ChrW	16832896	16842093	-
ChrW	17032143	17039283	-
ChrW	17112799	17124129	-
ChrW	17125043	17130811	-
ChrW	17161564	17172884	-
ChrW	17225108	17231681	-
ChrW	17398983	17415219	-
ChrW	17508068	17526930	-
ChrW	17582250	17617785	-
ChrW	17688191	17698123	-
ChrW	17722861	17740402	-
ChrW	17769372	17776652	-
ChrW	17810228	17826475	-
ChrW	17977248	17990652	-
ChrW	18165518	18172970	-
ChrW	18491439	18497165	-
ChrW	18518663	18535605	-
ChrW	18557115	18563893	-
ChrW	18665111	18682381	-
ChrW	18685448	18692158	-
ChrW	18868785	18876691	-
ChrW	18944216	18963146	-
ChrW	19130187	19149168	-
ChrW	19175977	19187187	-
ChrW	19247646	19259322	-
ChrW	19360033	19389249	-
ChrW	19505553	19517873	-
ChrW	19552876	19560782	-
ChrW	19612683	19633266	-
ChrW	19685853	19710718	-
ChrW	19826740	19833580	-
ChrW	19850751	19863318	-
ChrW	20105430	20115957	-
ChrW	20530304	20552230	-
ChrW	20763019	20773935	-
ChrW	21018794	21055004	-
ChrW	21235729	21255525	-
ChrW	21309114	21381931	-
ChrW	21671657	21679625	-
ChrW	21715793	21727094	-
ChrW	22002839	22010050	-
ChrW	22086730	22096831	-
ChrW	22158767	22169572	-
ChrW	22220089	22242056	-
ChrW	22261972	22271199	-
ChrW	22315794	22345924	-
ChrW	22620892	22629493	-
ChrW	22765710	22782124	-
ChrW	22821667	22846364	-
ChrW	23087288	23095203	-
ChrW	23287559	23295931	-
ChrW	23394422	23430613	-
ChrW	23567713	23577251	-
ChrW	23870645	23889606	-
ChrW	23958185	23969274	-
ChrW	24115520	24120943	-
ChrW	24214565	24224413	-
ChrW	24420377	24427837	-
ChrW	24473085	24479927	-
ChrW	24606343	24616367	-
ChrW	24719316	24738648	-
ChrW	24853443	24859781	-
ChrW	24861555	24872638	-
ChrW	25243671	25263126	-
ChrW	25457824	25466234	-
ChrW	25483499	25497395	-
ChrW	25500411	25508815	-
ChrW	25603747	25610764	-
ChrW	25790968	25811909	-
ChrW	25924662	25981569	-
ChrW	26251226	26257023	-
ChrW	26277277	26301268	-
ChrW	26335814	26342941	-
ChrW	26395072	26401609	-
ChrW	26653793	26664952	-
ChrW	26716318	26746080	-
ChrW	27084066	27104335	-
ChrW	27201151	27215827	-
ChrW	27273741	27280977	-
ChrW	27408510	27423539	-
ChrW	27574586	27584661	-
ChrW	27643689	27671648	-
ChrW	27773255	27779278	-
ChrW	27864622	27872822	-
ChrW	27912854	27924952	-
ChrW	28003502	28027173	-
ChrW	28028043	28047030	-
ChrW	28064413	28121034	-
ChrW	28130852	28140488	-
ChrW	28152165	28210419	-
ChrW	28212840	28224945	-
ChrW	28296668	28304458	-
ChrW	28367570	28385141	-
ChrW	28418435	28439051	-
ChrW	28471746	28505511	-
ChrW	28606423	28614930	-
ChrW	28644287	28649903	-
ChrW	28703074	28709827	-
ChrW	28726434	28732763	-
ChrW	28767136	28772956	-
ChrW	28798566	28804806	-
ChrW	28888374	28896036	-
ChrW	28902458	28925387	-
ChrW	28905583	28912753	-
ChrW	28938134	28953863	-
ChrW	28974312	28993981	-
ChrW	29156750	29169627	-
ChrW	29198049	29206247	-
ChrW	29296243	29314621	-
ChrW	29348388	29355286	-
ChrW	29409505	29421557	-
ChrW	29470603	29476253	-
ChrW	29490153	29515944	-
ChrW	29587231	29607272	-
ChrW	29717709	29731120	-
ChrW	29756512	29767940	-
ChrW	29862919	29887809	-
ChrW	29912043	29920381	-
ChrW	29940578	29951592	-
ChrW	29968627	29974420	-
ChrW	30019340	30042448	-
ChrW	30223290	30243619	-
ChrW	30346425	30355971	-
ChrW	30409574	30442098	-
ChrW	30760839	30769776	-
ChrW	30858537	30874925	-
ChrW	30902010	30910306	-
ChrW	30927191	30973037	-
ChrW	31069288	31080640	-
ChrW	31094667	31099700	-
ChrW	31142217	31154352	-
ChrW	31184267	31196485	-
ChrW	31208324	31234729	-
ChrW	31340122	31378904	-
ChrW	31442715	31454261	-
ChrW	31493157	31505304	-
ChrW	31524414	31560948	-
ChrW	31780189	31795949	-
ChrW	31863006	31906572	-
ChrW	31920570	31931810	-
ChrW	32053729	32105575	-
ChrW	32142522	32170546	-
ChrW	32550569	32577781	-
ChrW	32617673	32636456	-
ChrW	32770439	32780067	-
ChrW	32884286	32902407	-
ChrW	33024096	33039722	-
ChrW	33248131	33304786	-
ChrW	33309378	33318275	-
ChrW	33379923	33387611	-
ChrW	33572771	33585408	-
ChrW	33677949	33692730	-
ChrW	33737300	33745315	-
ChrW	33900075	33916545	-
ChrW	34029702	34037582	-
ChrW	34200384	34225275	-
ChrW	34227993	34235788	-
ChrW	34262833	34268352	-
ChrW	34308084	34336318	-
ChrW	34591423	34625386	-
ChrW	34702738	34708954	-
ChrW	34715861	34728033	-
ChrW	35010278	35054388	-
ChrW	35084931	35091861	-
ChrW	35130860	35164609	-
ChrW	35363548	35369661	-
ChrW	35436871	35448734	-
ChrW	35638883	35658935	-
ChrW	35707570	35724874	-
ChrW	35770934	35780067	-
ChrW	35816462	35824322	-
[truncated: 2,645 more rows]
