# Supplementary material for: Histone methylation changes are required for life cycle progression in the human parasite Schistosoma mansoni
Source: PLoS Pathog. 2018 May 21;14(5):e1007066. doi: 10.1371/journal.ppat.1007066 (PMC5983875; doi:10.1371/journal.ppat.1007066)
Supplement: S2 File — (XLSX) [file ppat.1007066.s004.xlsx]

## Sheet: H3K4me3
track name="diffregions_only_H3K4me3_strict" description="diffregions_only_H3K4me3_strict" visibility=1 itemRgb=Off Diffscore=0.99 Diffcount=30 Segment=299
Position	Enrichment in ?	Location	Transcripts?	Gene	Function	Note
Schisto_mansoni.Chr_1:10042650-10043700	Cercariae	TSS	Yes	Transcript from RNA-Seq, but no annotated gene	NA	NA
Schisto_mansoni.Chr_1:10865101-10868400	Cercariae	TSS	Yes	Smp_079270	LIM, zinc binding,domain containing protein	Taller peaks in cercariae
Schisto_mansoni.Chr_1:10876651-10878300	Cercariae	TSS alt	Yes	Smp_079270	LIM, zinc binding,domain containing protein	NA
Schisto_mansoni.Chr_1:10887901-10888650	Cercariae	Intron 1	Yes	Smp_079270	LIM, zinc binding,domain containing protein	NA
Schisto_mansoni.Chr_1:10888200-10888500	Cercariae	Intron 2	Yes	Smp_079270	LIM, zinc binding,domain containing protein	NA
Schisto_mansoni.Chr_1:11123850-11124450	Cercariae	Intron 8 alt	Yes	Smp_150740	asparagine rich antigen	NA
Schisto_mansoni.Chr_1:11170351-11171850	Cercariae	Intron 1 alt	Yes	Transcript from RNA-Seq, but no annotated gene	putative asparagine-rich antigen	NA
Schisto_mansoni.Chr_1:11687850-11689500	Cercariae	TSS alt	Yes	Smp_196450	TNF receptor associated factor 3	2 marks modified
Schisto_mansoni.Chr_1:12174450-12175050	Cercariae	TSS alt	Yes	Smp_165420	zinc finger protein	NA
Schisto_mansoni.Chr_1:12955200-12955500	Cercariae	Intron 2	Yes	Smp_159730.1	protein kinase	NA
Schisto_mansoni.Chr_1:14386650-14387100	Adults	Intergenic	No	NA	NA	NA
Schisto_mansoni.Chr_1:1443151-1443900	Cercariae	Intron 4	Yes	Smp_105360	neurogenic locus notch protein	N/A
Schisto_mansoni.Chr_1:14455650-14456100	Cercariae	TSS alt	Yes	Smp_035210	multivalent antigen sj97 GAPDH	Starting point of the peak is slightly different between cercariae and adults
Schisto_mansoni.Chr_1:1515750-1516650	Cercariae	TES	Yes	Smp_181040	KIF1 binding protein	NA
Schisto_mansoni.Chr_1:15449101-15451500	Cercariae	TSS alt	Yes	Smp_141070	glutamate receptor interacting protein 1	Starting point of the peak is slightly different between cercariae and adults
Schisto_mansoni.Chr_1:15535651-15535950	Cercariae	TSS	Yes	Smp_034850	TWiK family of potassium channels protein 7	NA
Schisto_mansoni.Chr_1:1745100-1745400	Adults	Intergenic	No	N/A	N/A	NA
Schisto_mansoni.Chr_1:17481450-17482950	Cercariae	TSS alt	Yes	Smp_093220	Ankyrin repeat domain containing protein	Structure in transcriptome is completely different from gene annotation
Schisto_mansoni.Chr_1:18456301-18457350	Cercariae	Intron 9	Yes	Transcript from RNA-Seq, but no annotated gene	Ankyrin repeat domain-containing protein 13D	X-blasted
Schisto_mansoni.Chr_1:18786901-18790800	Cercariae	TSS	Yes	Smp_014170	serine:threonine protein kinase	Taller peaks in cercariae
Schisto_mansoni.Chr_1:18863251-18864600	Cercariae	TSS	Yes	Transcript from RNA-Seq, but no annotated gene	NA	X-blasted
Schisto_mansoni.Chr_1:19014601-19016400	Adults	Intergenic	No	NA	NA	NA
Schisto_mansoni.Chr_1:19915651-19918350	Cercariae	TSS	Yes	Smp_034500	Dual specificity protein phosphatase 10	NA
Schisto_mansoni.Chr_1:21041250-21041550	Cercariae	TSS alt	Yes	Smp_034550	alpha actinin	NA
Schisto_mansoni.Chr_1:21064950-21065700	Cercariae	TSS	Yes	Smp_168370	guanine nucleotide exchange factor VAV2	Longer peaks in cercariae
Schisto_mansoni.Chr_1:21616050-21618000	Adults	TSS alt	Yes	Smp_012580	hypothetical protein	NA
Schisto_mansoni.Chr_1:22314601-22318500	Cercariae	TSS	Yes	Smp_012810	Four and a half LIM domains protein 3	trans_spliced, longer and taller peaks in cercariae
Schisto_mansoni.Chr_1:22701900-22704750	Cercariae	TSS alt	Yes	Smp_012920	class A rhodopsin G protein coupled	NA
Schisto_mansoni.Chr_1:22937401-22939500	Cercariae	TSS	Yes	Smp_161030	hypothetical protein	Longer peaks in cercariae
Schisto_mansoni.Chr_1:23230350-23230650	Cercariae	TSS	Yes	Smp_071390	adenylate kinase	Longer peaks in cercariae
Schisto_mansoni.Chr_1:23534400-23535150	Cercariae	TSS	Yes	Smp_140520.1	ankyrin repeat domain containing protein 50	Longer peaks in cercariae
Schisto_mansoni.Chr_1:23990101-23992050	Adults	TSS	Yes	Smp_140590	hypothetical protein	trans_spliced
Schisto_mansoni.Chr_1:24627600-24628950	Cercariae	TSS	Yes	Smp_006560	heat shock protein 67b2	Longer peaks in cercariae
Schisto_mansoni.Chr_1:2492400-2492700	Cercariae	TSS	Yes	Smp_089670	alpha 2 macroglobulin	NA
Schisto_mansoni.Chr_1:25415100-25415400	Cercariae	TSS	Yes	Smp_073140.1	hypothetical protein	Longer peaks in cercariae
Schisto_mansoni.Chr_1:25446301-25460400	Cercariae	TSS	Yes	Smp_161790.1	hypothetical protein	Trans_spliced, Very long peaks covering ~12kb
Schisto_mansoni.Chr_1:25454251-25454400	Cercariae	TSS	Yes	Smp_161790.1	hypothetical protein	Trans_spliced
Schisto_mansoni.Chr_1:25513201-25513500	Cercariae	TSS	Yes	Transcript from RNA-Seq, but no annotated gene	tubulin tyrosine ligase-related	X-blasted
Schisto_mansoni.Chr_1:2653050-2653350	Cercariae	Intergenic	No	NA	NA	NA
Schisto_mansoni.Chr_1:27004500-27004950	Cercariae	TSS	Yes	Smp_060080	hypothetical protein	Longer peaks in cercariae
Schisto_mansoni.Chr_1:27630000-27630750	Cercariae	Intron 1	Yes	Transcript from RNA-Seq, but no annotated gene	putative tubulin-specific chaperone E	X-blasted
Schisto_mansoni.Chr_1:27875250-27875850	Cercariae	TSS	Yes	Transcript from RNA-Seq, but no annotated gene	hypothetical protein Smp_172340 / polyprotein	X-blasted
Schisto_mansoni.Chr_1:28353301-28355100	Cercariae	TSS alt	Yes	Smp_172410	serine:threonine protein kinase DCLK3	NA
Schisto_mansoni.Chr_1:28527900-28528200	Cercariae	Intron 7	Yes	Smp_136210	WD repeat containing protein 63	NA
Schisto_mansoni.Chr_1:2899201-2899350	Cercariae	TSS	Yes	Smp_055440	hypothetical protein	NA
Schisto_mansoni.Chr_1:29033551-29040150	Cercariae	TSS	Yes	Transcript from RNA-Seq, but no annotated gene	hypothetical protein MS3_07440	X-blasted
Schisto_mansoni.Chr_1:2915551-2915850	Cercariae	Intron 2	Yes	Smp_055440	hypothetical protein	N/A
Schisto_mansoni.Chr_1:2990400-2994000	Cercariae	TSS	Yes	Smp_200290	hypothetical protein MS3_06039	X-blasted
Schisto_mansoni.Chr_1:30847650-30847950	Cercariae	TSS	Yes	Smp_093980	hypothetical protein	NA
Schisto_mansoni.Chr_1:30866400-30866700	Cercariae	TSS	Yes	Smp_173630	hypothetical protein	NA
Schisto_mansoni.Chr_1:3214350-3217200	Cercariae	TES	Yes	Smp_196600	BTB:POZ domain containing protein KCTD3	Two distinct peaks in this area
Schisto_mansoni.Chr_1:3230101-3230550	Cercariae	Intergenic	No	N/A	N/A	N/A
Schisto_mansoni.Chr_1:32359050-32363400	Cercariae	TSS	Yes	Smp_127220	hypothetical protein	NA
Schisto_mansoni.Chr_1:32759850-32762400	Adults	TSS alt	Yes	Smp_005160	muscleblind protein	NA
Schisto_mansoni.Chr_1:34623000-34623450	Cercariae	TSS	Yes	Smp_037900	family S12 unassigned peptidase (S12 family)	NA
Schisto_mansoni.Chr_1:3519600-352900	Cercariae	TSS alt	Yes	Smp_152260	protein FAM179B	NA
Schisto_mansoni.Chr_1:35479351-35481600	Cercariae	TSS	Yes	Smp_105020	titin	NA
Schisto_mansoni.Chr_1:36309600-36310800	Adults	TSS	Yes	Transcript from RNA-Seq, but no annotated gene	N/A	NA
Schisto_mansoni.Chr_1:36559050-36559950	Adults	TSS	Yes	Smp_158460	breast cancer anti estrogen resistance protein	NA
Schisto_mansoni.Chr_1:37201050-37201350	Cercariae	TSS	Yes	Smp_167610	multidrug resistance associated protein 4	NA
Schisto_mansoni.Chr_1:38308650-38309250	Cercariae	TSS	Yes	Smp_005880	phosphoenolpyruvate carboxykinase	NA
Schisto_mansoni.Chr_1:38683800-38684400	Adults	Intron 2	Yes	Transcript from RNA-Seq, but no annotated gene	No homology found	X-blasted
Schisto_mansoni.Chr_1:38791201-38793000	Cercariae	TSS	Yes	Smp_005720	Aquaporin 3 (AQP 3)	NA
Schisto_mansoni.Chr_1:39304651-39305100	Cercariae	TSS	Yes	Smp_156770	major tegumental antigen SM15	NA
Schisto_mansoni.Chr_1:39511050-39511500	Cercariae	TSS	Yes	Smp_167150	pre mRNA processing factor 19	NA
Schisto_mansoni.Chr_1:39516600-39517650	Adults	TSS	Yes	Transcript from RNA-Seq, but no annotated gene	reverse transcriptase	X-blasted
Schisto_mansoni.Chr_1:40470301-40471050	Cercariae	TSS	Yes	Smp_008360	adenosine kinase	NA
Schisto_mansoni.Chr_1:4100401-4100700	Cercariae	Intron 3 alt	No	Smp_176430	pleckstrin y domain containing family G	N/A
Schisto_mansoni.Chr_1:41334150-41334300	Adults	Intron 15	Yes	Smp_126540	hypothetical protein	NA
Schisto_mansoni.Chr_1:42097200-42098100	Adults	Intron 9	Yes	Smp_144600	guanine nucleotide exchange factor	NA
Schisto_mansoni.Chr_1:42244651-42247050	Cercariae	TSS	Yes	Smp_180740	zinc finger FYVE domain containing protein 1	Taller peaks in cercariae
Schisto_mansoni.Chr_1:42249751-42250950	Cercariae	Intron 2	Yes	Smp_180740	zinc finger FYVE domain containing protein 1	Transposable element in the immediate vicinity
Schisto_mansoni.Chr_1:42252901-42253950	Cercariae	Exon 3	Yes	Smp_180740	zinc finger FYVE domain containing protein 1	Transposable element in the immediate vicinity
Schisto_mansoni.Chr_1:42410101-42411450	Adults	TSS	Yes	Transcript from RNA-Seq, but no annotated gene	chondroitin sulfate proteoglycan-related	X-blasted
Schisto_mansoni.Chr_1:42794100-42794850	Cercariae	TSS	Yes	Transcript from RNA-Seq, but no annotated gene	NA	X-blasted
Schisto_mansoni.Chr_1:43393201-43394400	Cercariae	TES	Yes	Smp_143240	trafficking protein particle complex subunit 11	NA
Schisto_mansoni.Chr_1:43402800-43403100	Cercariae	TSS	Yes	Transcript from RNA-Seq, but no annotated gene	No homology found	X-blasted
Schisto_mansoni.Chr_1:43450051-43453500	Cercariae	Intron 1	Yes	Smp_160710	hypothetical protein	NA
Schisto_mansoni.Chr_1:43784101-43787100	Cercariae	TSS	Yes	Smp_160780	potassium voltage gated channel protein	Taller peaks in cercariae
Schisto_mansoni.Chr_1:44004450-44005200	Cercariae	TSS	Yes	Smp_071140	adducin related protein	Longer peaks in cercariae
Schisto_mansoni.Chr_1:44164650-44165850	Adults	TSS	Yes	Sm_alphaT1	endonuclease-reverse transcriptase	X-blasted, Transposable element inside intron 3 of Smp_163790
Schisto_mansoni.Chr_1:44178150-44178750	Adults	TSS	Yes	Smp_201060	dynein light chain	NA
Schisto_mansoni.Chr_1:45103201-45103950	Cercariae	TSS	Yes	Transcript from RNA-Seq, but no annotated gene	TPA: endonuclease-reverse transcriptase	X-blasted
Schisto_mansoni.Chr_1:45335100-45335850	Cercariae	Exon 2	Yes	Smp_125890	dna photolyase	NA
Schisto_mansoni.Chr_1:45771150-45772500	Cercariae	Exon 4	Yes	Smp_213880	putative zinc finger protein	Trans_spliced
Schisto_mansoni.Chr_1:45905701-45907500	Cercariae	TSS alt	Yes	Smp_213900	type IV collagen alpha 1 chain	Trans_spliced
Schisto_mansoni.Chr_1:45915301-45915450	Cercariae	TSS	Yes	Transcript from RNA-Seq, but no annotated gene	putative collagen alpha-1(V) chain precursor	X-blasted
Schisto_mansoni.Chr_1:45960900-45962400	Cercariae	TSS	Yes	Smp_170340	collagen alpha 1(IV) chain	NA
Schisto_mansoni.Chr_1:46341900-46342200	Cercariae	TSS alt	Yes	Smp_021260	protein phosphatase 1 regulatory subunit	NA
Schisto_mansoni.Chr_1:46360051-46360800	Cercariae	Intron 1	Yes	Smp_021260	protein phosphatase 1 regulatory subunit	NA
Schisto_mansoni.Chr_1:47481451-47485200	Cercariae	TSS	Yes	Smp_090890	proto oncogene serine:threonine protein kinase	Longer peaks in cercariae
Schisto_mansoni.Chr_1:47574600-47575800	Adults	Intergenic	No	N/A	chondroitin sulfate proteoglycan-related	X-blasted
Schisto_mansoni.Chr_1:49004701-49006200	Cercariae	TSS	Yes	Smp_148530	major egg antigen	NA
Schisto_mansoni.Chr_1:49121851-49123800	Cercariae	TSS	Yes	Smp_148540	elongation factor Ts	Longer peaks in cercariae
Schisto_mansoni.Chr_1:49202101-49202400	Cercariae	TSS	Yes	Smp_200020	FAD NAD binding oxidoreductase	Longer peaks in cercariae
Schisto_mansoni.Chr_1:49415401-49415700	Cercariae	TSS	Yes	Transcript from RNA-Seq, but no annotated gene	putative supervillin	X-blasted
Schisto_mansoni.Chr_1:49654800-49655250	Cercariae	TSS	Yes	Smp_148650	autophagy protein 2	NA
Schisto_mansoni.Chr_1:4999650-5000100	Adults	Intron	Yes	R_269	polyprotein	X-blasted, Transposable element inside intron 14 of Smp_159570
Schisto_mansoni.Chr_1:50158851-50162700	Cercariae	Intron 1	Yes	Smp_148700	leukocyte receptor cluster	trans_spliced (SO:0000870)
Schisto_mansoni.Chr_1:50511901-50513400	Cercariae	TSS	Yes	Smp_049740	hypothetical protein	Taller peaks in cercariae
Schisto_mansoni.Chr_1:50663100-50663700	Cercariae	TES	Yes	Smp_059800	prenyl transferase	Taller peaks in cercariae
Schisto_mansoni.Chr_1:50793600-50794050	Cercariae	Intergenic	No	NA	NA	NA
Schisto_mansoni.Chr_1:51116400-51117000	Adults	Intergenic	No	N/A	N/A	NA
Schisto_mansoni.Chr_1:5152350-5157150	Cercariae	TSS	Yes	Transcript from RNA-Seq, but no annotated gene	putative collagen alpha chain	NA
Schisto_mansoni.Chr_1:51926401-51931650	Cercariae	TSS	Yes	Smp_091460	glutamine synthetase	Longer peaks in cercariae
Schisto_mansoni.Chr_1:54272551-54273300	Cercariae	TSS	Yes	Smp_009580	polyubiquitin	Taller peaks in cercariae
Schisto_mansoni.Chr_1:55544700-55545150	Adults	Exon 5	No	R_24	reverse transcriptase	X-blasted, transposable element inside intron 5 of Smp_072560
Schisto_mansoni.Chr_1:55772551-55773750	Cercariae	Intron 9	Yes	Smp_161430	Monocarboxylate transporter 12	NA
Schisto_mansoni.Chr_1:55796251-55797600	Cercariae	TSS	Yes	Smp_161430	Monocarboxylate transporter 12	Longer peaks in cercariae
Schisto_mansoni.Chr_1:56115301-56117850	Cercariae	TSS	Yes	Smp_072450	rhodopsin orphan GPCR	NA
Schisto_mansoni.Chr_1:5652351-5672950	Cercariae	TSS alt	Yes	Smp_004070	carbonic anhydrase	NA
Schisto_mansoni.Chr_1:5667600-5668050	Cercariae	TSS alt	Yes	Smp_004070	carbonic anhydrase	NA
Schisto_mansoni.Chr_1:56960700-56961000	Cercariae	Exon 5 alt	Yes	Smp_159150.1	hypothetical protein	NA
Schisto_mansoni.Chr_1:56993700-56994450	Cercariae	Exon 5 alt	Yes	Smp_159150.2	hypothetical protein	Longer peaks in cercariae
Schisto_mansoni.Chr_1:57055650-57056250	Cercariae	TSS	Yes	Smp_159140	Solute carrier organic anion transporter family	Longer peaks in cercariae
Schisto_mansoni.Chr_1:5728651-5730150	Cercariae	TSS	Yes	Smp_124340	Nose resistant to fluoxetine protein 6	NA
Schisto_mansoni.Chr_1:57474751-57475800	Cercariae	TSS	Yes	Transcript from RNA-Seq, but no annotated gene	unnamed protein product	X-blasted, Longer peaks in cercariae
Schisto_mansoni.Chr_1:57510451-57514650	Cercariae	Promoter	Yes	Transcript from RNA-Seq, but no annotated gene	TPA: endonuclease-reverse transcriptase	X-blasted
Schisto_mansoni.Chr_1:57542851-57543300	Cercariae	Intron 19	Yes	Smp_157510	ATP dependent RNA helicase DHX8	NA
Schisto_mansoni.Chr_1:57654600-57654900	Cercariae	Intron 3	Yes	Smp_157520	zinc finger protein zas; shn zinc finger protein	NA
Schisto_mansoni.Chr_1:57954000-57954300	Cercariae	TES alt	Yes	Smp_157560	CAS1 domain containing 1	NA
Schisto_mansoni.Chr_1:5864550-5864850	Cercariae	TSS	Yes	Smp_003990	triosephosphate isomerase	Longer peaks in cercariae
Schisto_mansoni.Chr_1:59132101-59134350	Adults	TSS	Yes	Smp_166340	hypothetical protein	NA
Schisto_mansoni.Chr_1:59145000-59145300	Adults	TSS	Yes	Smp_081900	hypothetical protein	NA
Schisto_mansoni.Chr_1:59928001-59928300	Cercariae	Intron 5	Yes	Smp_121990	glycerol 3 phosphate dehydrogenase	trans_spliced
Schisto_mansoni.Chr_1:59969851-59972550	Cercariae	TSS	Yes	Smp_194770	taurocyamine kinase; creatine kinase; arginine kinase	Longer peaks in cercariae
Schisto_mansoni.Chr_1:60204000-60204450	Adults	Intron 3 alt	Yes	R_11	endonuclease-reverse transcriptase	X-blasted, transposable element inside intron 3 of Smp_040190
Schisto_mansoni.Chr_1:61399201-61400400	Cercariae	TSS	Yes	Smp_040550	protein tyrosine phosphatase PRL	Taller peaks in cercariae
Schisto_mansoni.Chr_1:61514250-61515450	Adults	TSS alt	Yes	Smp_144280	tensin	NA
Schisto_mansoni.Chr_1:61636951-61638450	Cercariae	TSS	Yes	Transcript from RNA-Seq, but no annotated gene	hypothetical protein Smp_144290	X-blasted
Schisto_mansoni.Chr_1:61721700-61722150	Adults	TSS alt	Yes	Smp_196920	cell adhesion molecule:down regulated by	NA
Schisto_mansoni.Chr_1:61744350-61745250	Adults	Intron 7	No	R_11	endonuclease-reverse transcriptase	X-blasted, transposable element inside intron 7 of Smp_196920
Schisto_mansoni.Chr_1:62261551-62262600	Cercariae	Intergenic	No	NA	NA	NA
Schisto_mansoni.Chr_1:6240600-6240900	Cercariae	Exon 7	Yes	Smp_124250	high affinity cGMP specific 3',5' cyclic	NA
Schisto_mansoni.Chr_1:63820650-63820950	Adults	Intron 1	No	R_6	polyprotein	X-blasted, transposable element inside intron 1 of Smp_001170
Schisto_mansoni.Chr_1:64662300-64662600	Cercariae	Intron 6	Yes	Smp_122550	gtp binding protein 2	NA
Schisto_mansoni.Chr_1:64819050-64819650	Adults	Intergenic	No	N/A	N/A	NA
Schisto_mansoni.Chr_1:6767400-6768000	Cercariae	TSS	Yes	Transcript from RNA-Seq, but no annotated gene	hypothetical protein MS3_06039	X-blasted
Schisto_mansoni.Chr_1:743551-746400	Cercariae	TSS	Yes	Smp_173020	Putative goodpasture antigen-binding protein	Longer peaks in cercariae
Schisto_mansoni.Chr_1:743551-746400	Cercariae	TSS	Yes	Smp_173020	goodpasture antigen binding protein kinase	Longer peaks in cercariae
Schisto_mansoni.Chr_1:8164650-8167800	Cercariae	TSS alt	Yes	Smp_123960	hypothetical protein MS3_06039	NA
Schisto_mansoni.Chr_1:8196750-8198550	Cercariae	Intron 1 alt	Yes	Smp_123960	hypothetical protein	NA
Schisto_mansoni.Chr_1:8258250-8258550	Cercariae	Intron 16	Yes	Smp_123960	hypothetical protein	NA
Schisto_mansoni.Chr_1:8720100-8721750	Adults	Intergenic	No	N/A	N/A	NA
Schisto_mansoni.Chr_1:9284551-9285150	Cercariae	TSS	Yes	Smp_197080	titin	NA
Schisto_mansoni.Chr_1.unplaced.SC_0010:1657501-1659600	Cercariae	TES	Yes	Smp_132810	STARP antigen	NA
Schisto_mansoni.Chr_1.unplaced.SC_0010:1657501-1659600	Cercariae	TSS	Yes	Transcript from RNA-Seq, but no annotated gene	hypothetical protein MS3_08518	X-blasted
Schisto_mansoni.Chr_1.unplaced.SC_0010:318601-319800	Cercariae	TSS alt	Yes	Smp_168070	TNFR	Longer peaks in cercariae
Schisto_mansoni.Chr_1.unplaced.SC_0010:3287700-3288000	Cercariae	Intron 6	Yes	Smp_127420	5' AMP activated protein kinase subunit gamma	NA
Schisto_mansoni.Chr_1.unplaced.SC_0010:3331501-3332100	Cercariae	TSS	Yes	Transcript from RNA-Seq, but no annotated gene	5'-AMP-activated protein kinase subunit gamma-2	X-blasted
Schisto_mansoni.Chr_1.unplaced.SC_0010:3651151-3651900	Cercariae	Intron 2	Yes	Smp_009780.1	hypothetical protein	NA
Schisto_mansoni.Chr_1.unplaced.SC_0010:3685951-3687900	Cercariae	TSS	Yes	Smp_009780.1	hypothetical protein	NA
Schisto_mansoni.Chr_1.unplaced.SC_0010:3690601-3691500	Cercariae	TSS	Yes	Transcript from RNA-Seq, but no annotated gene	unnamed protein product	X-blasted
Schisto_mansoni.Chr_1.unplaced.SC_0034:2085000-2085300	Adults	Intergenic	No	NA	NA	NA
Schisto_mansoni.Chr_1.unplaced.SC_0034:2246101-2246550	Cercariae	Intron 5	Yes	Smp_241960	F box:WD repeat containing protein 9	NA
Schisto_mansoni.Chr_1.unplaced.SC_0034:2248201-2249250	Cercariae	Exon 6	Yes	Smp_241960	F box:WD repeat containing protein 9	NA
Schisto_mansoni.Chr_1.unplaced.SC_0071:11251-14100	Cercariae	TSS	Yes	Smp_078690	calponin	NA
Schisto_mansoni.Chr_1.unplaced.SC_0071:297450-298050	Cercariae	TSS	Yes	Smp_026810	lysosome membrane protein 2	NA
Schisto_mansoni.Chr_1.unplaced.SC_0071:315601-315750	Cercariae	TSS	Yes	Smp_026820	Centrosomal protein of 135 kDa (Cep135 protein)	Longer peaks in cercariae
Schisto_mansoni.Chr_1.unplaced.SC_0071:583201-584700	Cercariae	TSS	Yes	Smp_139230	polypeptide N acetylgalactosaminyltransferase	NA
Schisto_mansoni.Chr_1.unplaced.SC_0071:64201-64800	Cercariae	TSS	Yes	SmtRNA_01443_Lys_CTT.1.1	tRNA	Transposable element in the immediate vicinity
Schisto_mansoni.Chr_1.unplaced.SC_0071:823500-823800	Cercariae	TSS	Yes	Transcript from RNA-Seq, but no annotated gene	hypothetical protein Smp_139210	X-blasted
Schisto_mansoni.Chr_1.unplaced.SC_0076:420601-424350	Adults	TSS	Yes	Transcript from RNA-Seq, but no annotated gene	hypothetical protein Smp_099210	X-blasted
Schisto_mansoni.Chr_1.unplaced.SC_0094:1016551-1017150	Cercariae	Exon 5	Yes	Smp_197190	SEC23 interacting protein	trans_spliced
Schisto_mansoni.Chr_1.unplaced.SC_0135:257700-258000	Cercariae	Exon 11	Yes	Smp_081450	ATP-diphosphohydrolase 2	Transposable element in the immediate vicinity
Schisto_mansoni.Chr_2:10446750-10447350	Cercariae	Intron 9	Yes	Smp_103570	serine:threonine protein kinase 38	trans_spliced
Schisto_mansoni.Chr_2:11542501-11544300	Cercariae	TSS	Yes	Smp_146580	UNCoordinated family member (unc 62)	NA
Schisto_mansoni.Chr_2:11821951-11823150	Cercariae	TSS	Yes	Smp_045220.1	myosin light chain	NA
Schisto_mansoni.Chr_2:13876650-13876950	Cercariae	TSS	Yes	Sm_alphaT1	endonuclease-reverse transcriptase	X-blasted, Transposable element inside intron 3 of Smp_163790
Schisto_mansoni.Chr_2:14374050-14374800	Adults	Exon 5	Yes	Smp_049150	glutamine oxaloacetic transaminase	NA
Schisto_mansoni.Chr_2:14374050-14374800	Adults	Intron 3 alt	Yes	Smp_148500	hypothetical protein	NA
Schisto_mansoni.Chr_2:15216450-15216900	Adults	TSS	Yes	Smp_105410	GTP4	NA
Schisto_mansoni.Chr_2:15289051-15289500	Cercariae	TSS	Yes	Transcript from RNA-Seq, but no annotated gene	No homology found	X-blasted
Schisto_mansoni.Chr_2:16546350-16546800	Adults	TSS	Yes	Smp_201790	hypothetical protein	NA
Schisto_mansoni.Chr_2:16812451-16813050	Cercariae	TSS	Yes	Smp_156510	PDZ and LIM domain protein 7	NA
Schisto_mansoni.Chr_2:17153550-17154450	Adults	TSS	Yes	Transcript from RNA-Seq, but no annotated gene	N/A	NA
Schisto_mansoni.Chr_2:17189251-17191800	Cercariae	Intron 5	Yes	Smp_123000	ski oncogene	NA
Schisto_mansoni.Chr_2:18468900-18469500	Adults	Intergenic	No	N/A	N/A	NA
Schisto_mansoni.Chr_2:18504900-18505050	Adults	Intergenic	No	N/A	N/A	NA
Schisto_mansoni.Chr_2:18539550-18540450	Cercariae	Intron 5	Yes	Smp_123000	ski oncogene	NA
Schisto_mansoni.Chr_2:18545551-18546600	Cercariae	TES	Yes	Smp_123000	ski oncogene	NA
Schisto_mansoni.Chr_2:19923900-19924200	Cercariae	Intron 10	Yes	Smp_147330	DEAH (Asp Glu Ala His) box polypeptide 34	trans_spliced
Schisto_mansoni.Chr_2:20449650-20450100	Adults	TSS	Yes	Smp_188290	mitogen-activated protein kinase-binding protein 1	NA
Schisto_mansoni.Chr_2:21105451-21108900	Cercariae	TSS	Yes	Smp_157310	PDZ and LIM domain protein 7	NA
Schisto_mansoni.Chr_2:21417151-21417300	Cercariae	TSS	Yes	Smp_065210	hypothetical protein	NA
Schisto_mansoni.Chr_2:21539850-21541650	Cercariae	TSS	Yes	Smp_157370	ribosomal protein s kinase alpha	NA
Schisto_mansoni.Chr_2:2160451-2161200	Cercariae	TSS	Yes	Smp_166380	hypothetical protein	Taller peaks in cercariae
Schisto_mansoni.Chr_2:2184151-2184300	Cercariae	Intron 5	Yes	Smp_166380	hypothetical protein	NA
Schisto_mansoni.Chr_2:22823400-22825800	Cercariae	Intron 5	Yes	Smp_089880	FAD dependent oxidoreductase domain containing protein	trans_spliced
Schisto_mansoni.Chr_2:23328301-23328600	Cercariae	TSS	Yes	Smp_071810	hypothetical protein	NA
Schisto_mansoni.Chr_2:23742601-23744400	Cercariae	TSS	Yes	Smp_105220	hypothetical protein	NA
Schisto_mansoni.Chr_2:23881801-23885550	Cercariae	TSS	Yes	Smp_212380 / Smp_212390	ubiquitin specific peptidase 2 (C19 family)	NA
Schisto_mansoni.Chr_2:23902351-23903700	Cercariae	Intron 6	Yes	Smp_212380 / Smp_212390	ubiquitin specific peptidase 2 (C19 family)	NA
Schisto_mansoni.Chr_2:24004651-24005400	Cercariae	TSS	Yes	Smp_097180	cytosolic 5' nucleotidase III	Taller peaks in cercariae
Schisto_mansoni.Chr_2:24356401-24359100	Cercariae	TSS	Yes	Transcript from RNA-Seq, but no annotated gene	TPA: endonuclease-reverse transcriptase	X-blasted
Schisto_mansoni.Chr_2:24365251-24366000	Cercariae	TSS	Yes	Transcript from RNA-Seq, but no annotated gene	TPA: endonuclease-reverse transcriptase	X-blasted
Schisto_mansoni.Chr_2:2445151-2446650	Cercariae	TSS	Yes	Smp_179660	hypothetical protein	Taller peaks in cercariae
Schisto_mansoni.Chr_2:24792000-24792600	Adults	TSS alt	Yes	Smp_135060	bollus pemphigoid antigen	NA
Schisto_mansoni.Chr_2:25704601-25706250	Cercariae	TSS	Yes	Smp_004680	interferon developmental regulator	Longer peaks in cercariae
Schisto_mansoni.Chr_2:2657701-2658450	Cercariae	TSS	Yes	Smp_089460.1	calpain A	Longer peaks in cercariae
Schisto_mansoni.Chr_2:2696250-2697000	Cercariae	Intron 8	Yes	Smp_089460.1	calpain A	NA
Schisto_mansoni.Chr_2:28521451-28522800	Adults	TSS	Yes	Smp_125520	Product protein midA, mitochondrial	NA
Schisto_mansoni.Chr_2:28964251-28964700	Cercariae	TES/TSS	Yes	Smp_198600 / Smp_198600	hypothetical protein	NA
Schisto_mansoni.Chr_2:30409500-30411000	Adults	TSS alt	Yes	Smp_047870	LIM domain kinase 1	Longer peaks in adults
Schisto_mansoni.Chr_2:30888001-30893550	Adults	Exon 2	Yes	Smp_147800	Lmp3 protein	NA
Schisto_mansoni.Chr_2:3093450-3093750	Cercariae	Exon 7	Yes	Smp_133970	hypothetical protein	NA
Schisto_mansoni.Chr_2:31615351-31616550	Cercariae	Intergenic	No	NA	NA	NA
Schisto_mansoni.Chr_2:3295501-3295950	Cercariae	TSS	Yes	Smp_021870	CCR4 NOT transcription complex subunit 7	Taller peaks in cercariae
Schisto_mansoni.Chr_2:33288250-33296000	Cercariae	TSS	Yes	Smp_191310	histone deacetylase 4	NA
Schisto_mansoni.Chr_2:33299851-33301050	Cercariae	Intron 2	Yes	Smp_191310	histone deacetylase 4	Transposable element in the immediate vicinity (Sm_Perere-3)
Schisto_mansoni.Chr_2:34162651-34163400	Cercariae	Intergenic	No	NA	NA	NA
Schisto_mansoni.Chr_2:3462301-3462900	Cercariae	TSS	Yes	Smp_021920	paramyosin	NA
Schisto_mansoni.Chr_2:3922951-3923400	Cercariae	TSS	Yes	Smp_134090	DNA repair protein RAD51 4	NA
Schisto_mansoni.Chr_2:4380750-4382100	Cercariae	TSS alt	Yes	Smp_180570	nicotinic acetylcholine receptor	NA
Schisto_mansoni.Chr_2:5011801-5013000	Cercariae	TSS	Yes	Transcript from RNA-Seq, but no annotated gene	hypothetical protein MS3_03939	X-blasted
Schisto_mansoni.Chr_2:5057401-5058150	Cercariae	Intron 11	Yes	Smp_037640	tRNA 2' phosphotransferase 1	Transposable element in the immediate vicinity
Schisto_mansoni.Chr_2:5061751-5062500	Cercariae	Intron 11	Yes	Smp_037640	tRNA 2' phosphotransferase 1	Transposable element in the immediate vicinity
Schisto_mansoni.Chr_2:6984900-6986250	Cercariae	TSS	Yes	Smp_140710	hypothetical protein	trans_spliced, Taller peaks in cercariae
Schisto_mansoni.Chr_2:6999901-7003350	Cercariae	Intron 1	Yes	Smp_140710	hypothetical protein	trans_spliced
Schisto_mansoni.Chr_2:7447801-7449150	Cercariae	TSS	Yes	Smp_159190	hypothetical protein	NA
Schisto_mansoni.Chr_2:9750601-9752850	Cercariae	TSS	Yes	Smp_201440	hypothetical protein	Taller peaks in cercariae
Schisto_mansoni.Chr_2.unplaced.SC_0120:562200-562800	Cercariae	TSS	Yes	Transcript from RNA-Seq, but no annotated gene	apoptosis stimulating of P53, putative	X-Blasted, Taller peaks in cercariae
Schisto_mansoni.Chr_3:1077751-1078950	Cercariae	TSS	Yes	Smp_201950	hypothetical protein	NA
Schisto_mansoni.Chr_3:10893150-10893450	Cercariae	TSS	Yes	Transcript from RNA-Seq, but no annotated gene	unnamed protein product	X-blasted
Schisto_mansoni.Chr_3:11341801-11342850	Adults	Intergenic	No	N/A	N/A	NA
Schisto_mansoni.Chr_3:11367450-11367900	Cercariae	Intron 4	Yes	Smp_197620	hypothetical protein	NA
Schisto_mansoni.Chr_3:12411151-12417600	Adults	Exons 4-8	Yes	Smp_243710	myosin XV	trans_spliced
Schisto_mansoni.Chr_3:12964650-12965250	Cercariae	TSS	Yes	Smp_129150	unnamed protein product	Taller peaks in cercariae
Schisto_mansoni.Chr_3:13152301-13152750	Cercariae	Intron 10	Yes	Smp_012970	myotubularin	NA
Schisto_mansoni.Chr_3:14148300-14148600	Cercariae	TES	Yes	Smp_150200	lethal(2)neighbour of Tid protein	NA
Schisto_mansoni.Chr_3:14150851-14151450	Cercariae	TES	Yes	Smp_052350	zinc finger Ran binding domain containing protein	NA
Schisto_mansoni.Chr_3:14167801-14168250	Cercariae	TSS	Yes	Smp_189180.1	hypothetical protein	Taller peaks in cercariae
Schisto_mansoni.Chr_3:14947501-14949750	Cercariae	TSS	Yes	Smp_002640	homeobox protein SMOX-1	NA
Schisto_mansoni.Chr_3:15533250-15533700	Cercariae	TSS	Yes	Smp_021340	max dimerization protein 3	Taller peaks in cercariae
Schisto_mansoni.Chr_3:15790951-15791100	Cercariae	TSS	Yes	Transcript from RNA-Seq, but no annotated gene	TPA: polyprotein	NA
Schisto_mansoni.Chr_3:15843601-15843750	Cercariae	TSS	Yes	Smp_156390	growth factor receptor bound protein	NA
Schisto_mansoni.Chr_3:16219201-16220250	Cercariae	TSS	Yes	Transcript from RNA-Seq, but no annotated gene	TPA: hypothetical protein	X-blasted
Schisto_mansoni.Chr_3:16784401-16785150	Cercariae	TSS alt	Yes	Smp_169800	transforming growth factor beta	NA
Schisto_mansoni.Chr_3:17748601-17748750	Cercariae	TSS	Yes	Smp_164590	fibrillar collagen chain FAp1 alpha	NA
Schisto_mansoni.Chr_3:17756401-17756700	Cercariae	TSS	Yes	Smp_197370	hypothetical protein	Longer peaks in cercariae
Schisto_mansoni.Chr_3:19005900-19006950	Adults	Intergenic	No	N/A	N/A	NA
Schisto_mansoni.Chr_3:19149300-19149600	Cercariae	TSS	Yes	Smp_138350	zinc finger protein basonuclin 2	NA
Schisto_mansoni.Chr_3:19822351-19823100	Cercariae	TSS	Yes	Transcript from RNA-Seq, but no annotated gene	hypothetical protein Smp_138470	X-blasted
Schisto_mansoni.Chr_3:20460150-20460600	Cercariae	TSS	Yes	Transcript from RNA-Seq, but no annotated gene	TPA: reverse transcriptase	X-blasted
Schisto_mansoni.Chr_3:20476950-20477250	Cercariae	TSS	Yes	Transcript from RNA-Seq, but no annotated gene	TPA: endonuclease-reverse transcriptase	X-blasted
Schisto_mansoni.Chr_3:20534550-20535450	Cercariae	TSS	Yes	Smp_040800	glycyl tRNA synthetase	Taller peaks in cercariae
Schisto_mansoni.Chr_3:20546550-20547000	Cercariae	Intron 10	Yes	Smp_040800	glycyl tRNA synthetase	NA
Schisto_mansoni.Chr_3:2075551-2076150	Cercariae	TSS	Yes	Smp_166770	hypothetical protein	NA
Schisto_mansoni.Chr_3:20781300-20781600	Cercariae	TSS	Yes	Smp_144360	myelin proteolipid	NA
Schisto_mansoni.Chr_3:21412800-21413400	Adults	Intron 5	Yes	Smp_134890	ATP binding cassette sub family B	NA
Schisto_mansoni.Chr_3:21832201-21832800	Cercariae	TSS	Yes	Smp_134960	peptide (allatostatin:somatostatin)	Taller peaks in cercariae
Schisto_mansoni.Chr_3:22203900-22205550	Cercariae	TSS	Yes	Smp_160830	phospholipase d3	NA
Schisto_mansoni.Chr_3:2310601-2311950	Cercariae	Exon 2	Yes	Smp_166800	hypothetical protein	NA
Schisto_mansoni.Chr_3:2473350-2473650	Adults	Intergenic	No	NA	NA	NA
Schisto_mansoni.Chr_3:26539651-26540700	Cercariae	Intron 21	Yes	Smp_130280	neurexin 1 alpha	NA
Schisto_mansoni.Chr_3:26632050-26632350	Cercariae	Intron 1	Yes	Transcript from RNA-Seq, but no annotated gene	cell polarity protein	X-blasted
Schisto_mansoni.Chr_3:26851350-26851800	Adults	Intron 2	Yes	R_432	hypothetical transposase	X-blasted, Transposable element inside intron 2 of Smp_210730
Schisto_mansoni.Chr_3:26886150-26887500	Adults	TSS	Yes	Transcript from RNA-Seq, but no annotated gene	prolyl oligopeptidase (S09 family)	X-blasted
Schisto_mansoni.Chr_3:27247801-27248550	Cercariae	TSS	Yes	Smp_130370	elongation of very long chain fatty acids	NA
Schisto_mansoni.Chr_3:27329701-27330000	Cercariae	TSS	Yes	Transcript from RNA-Seq, but no annotated gene	hypothetical protein Smp_130380	X-blasted
Schisto_mansoni.Chr_3:27636301-27637050	Cercariae	TES	Yes	Smp_105760	innexin	NA
Schisto_mansoni.Chr_3:3498900-3499200	Cercariae	Intergenic	No	NA	NA	NA
Schisto_mansoni.Chr_3:4199400-4199850	Cercariae	TSS	Yes	Smp_132210	f box only protein 32	trans_spliced, Taller peaks in cercariae
Schisto_mansoni.Chr_3:4386151-4388100	Cercariae	TSS	Yes	Smp_018250.1	troponin I	NA
Schisto_mansoni.Chr_3:476251-477150	Adults	Intron 3	Yes	Smp_121780	myosin light chain kinase, smooth muscle	NA
Schisto_mansoni.Chr_3:4996801-4997400	Cercariae	TSS	Yes	Transcript from RNA-Seq, but no annotated gene	No homology found	X-blasted
Schisto_mansoni.Chr_3:5202601-5203200	Cercariae	TSS	Yes	Transcript from RNA-Seq, but no annotated gene	ATP-binding cassette sub-family G member 2	X-blasted
Schisto_mansoni.Chr_3:5689051-5690700	Cercariae	TSS	Yes	Smp_137980	rhodopsin orphan GPCR	NA
Schisto_mansoni.Chr_3:6001351-6002400	Cercariae	Intron 1	Yes	Smp_177190	protein regulator of cytokinesis 1	Transposable element in the immediate vicinity (Sm_SR2-B)
Schisto_mansoni.Chr_3:6266101-6270750	Cercariae	TSS	Yes	Smp_169260	zinc finger protein 362	NA
Schisto_mansoni.Chr_3:6704850-6705150	Cercariae	Intron 1	Yes	Smp_174790	hypothetical protein	NA
Schisto_mansoni.Chr_3:6899101-6899400	Cercariae	TSS	Yes	Smp_162680	FMRFamide activated amiloride sensitive sodium	NA
Schisto_mansoni.Chr_3:736051-736350	Cercariae	Intergenic	No	NA	NA	NA
Schisto_mansoni.Chr_3:745350-745800	Cercariae	Intergenic	Yes	Transcript from RNA-Seq, but no annotated gene	NA	X-blasted
Schisto_mansoni.Chr_3:795301-798300	Cercariae	TSS	Yes	Transcript from RNA-Seq, but no annotated gene	PA: endonuclease-reverse transcriptase	X-blasted
Schisto_mansoni.Chr_3:8644201-8644500	Cercariae	TSS	Yes	Smp_129380	potassium voltage gated channel subfamily A	NA
Schisto_mansoni.Chr_3:8932201-8937300	Cercariae	Exon 4	Yes	Smp_129360	cyclin G2	trans_spliced
Schisto_mansoni.Chr_3:9089550-9090450	Adults	TSS	Yes	Smp_013310	hypothetical protein	NA
Schisto_mansoni.Chr_3:9205051-9206700	Cercariae	TSS	Yes	Smp_044250	STAM binding protein	trans_spliced, Taller peaks in cercariae
Schisto_mansoni.Chr_3:9306601-9307500	Adults	Intron 1	Yes	Smp_145960	hypothetical protein	NA
Schisto_mansoni.Chr_3:9617250-9617550	Cercariae	Intergenic	No	NA	NA	NA
Schisto_mansoni.Chr_3.unplaced.SC_0044:1504051-1509600	Adults	TSS	Yes	R_432	hypothetical transposase	Transposable element inside intron 2 of Smp_210730
Schisto_mansoni.Chr_3.unplaced.SC_0044:1508400-1508850	Cercariae	TSS	Yes	Smp_167650	rho guanine nucleotide exchange factor 17	NA
Schisto_mansoni.Chr_3.unplaced.SC_0044:1777800-1778400	Cercariae	TSS	Yes	Transcript from RNA-Seq, but no annotated gene	NA	X-blasted
Schisto_mansoni.Chr_3.unplaced.SC_0044:1790701-1791000	Cercariae	TSS alt	Yes	Smp_167660	Protein phosphatase 1 regulatory subunit 3B	NA
Schisto_mansoni.Chr_3.unplaced.SC_0077:1061101-1061700	Cercariae	Intergenic	No	NA	NA	NA
Schisto_mansoni.Chr_3.unplaced.SC_0077:1084500-1085400	Cercariae	TSS	Yes	Transcript from RNA-Seq, but no annotated gene	sox transcription factor	X-blasted
Schisto_mansoni.Chr_3.unplaced.SC_0083:1115701-1116000	Cercariae	TSS	Yes	Transcript from RNA-Seq, but no annotated gene	lpha 1,6 fucosyltransferase K	X-blasted
Schisto_mansoni.Chr_3.unplaced.SC_0083:248101-248550	Cercariae	TSS	Yes	Smp_120620	G protein coupled receptor fragment	Taller peaks in cercariae
Schisto_mansoni.Chr_3.unplaced.SC_0105:121801-124050	Adults	TSS	Yes	Smp_059530.1	tetraspanin	trans_spliced
Schisto_mansoni.Chr_3.unplaced.SC_0105:181201-1836900	Adults	TSS	Yes	Smp_194960	25 kDa integral membrane protein	NA
Schisto_mansoni.Chr_3.unplaced.SC_0105:73950-74250	Cercariae	TSS	Yes	Transcript from RNA-Seq, but no annotated gene	tetraspanin, putative	X-blasted, Longer peaks in cercariae
Schisto_mansoni.Chr_3.unplaced.SC_0105:757351-759450	Cercariae	TSS	Yes	Transcript from RNA-Seq, but no annotated gene	NA	X-blasted
Schisto_mansoni.Chr_3.unplaced.SC_0105:877651-878400	Cercariae	Intron 8	Yes	Smp_163010	hypothetical protein	NA
Schisto_mansoni.Chr_3.unplaced.SC_0105:922951-924450	Cercariae	Intron 1	Yes	Smp_075770	hypothetical protein	trans_spliced
Schisto_mansoni.Chr_3.unplaced.SC_0105:930301-931350	Cercariae	Intron 1	Yes	Smp_075770	hypothetical protein	trans_spliced
Schisto_mansoni.Chr_3.unplaced.SC_0105:958201-958350	Cercariae	TSS	Yes	Smp_075770	hypothetical protein	trans_spliced
Schisto_mansoni.Chr_3.unplaced.SC_0124:391050-391350	Cercariae	TES	Yes	Smp_029470	thimet oligopeptidase	NA
Schisto_mansoni.Chr_3.unplaced.SC_0141:358501-358800	Cercariae	TSS	Yes	Smp_241870	protocadherin 1	NA
Schisto_mansoni.Chr_3.unplaced.SC_0174:166051-166500	Cercariae	Intergenic	No	NA	NA	NA
Schisto_mansoni.Chr_4:10043001-10120500	Cercariae	Intergenic	No	N/A	N/A	NA
Schisto_mansoni.Chr_4:11299950-11300250	Cercariae	TSS	Yes	R_11	endonuclease-reverse transcriptase	X-blasted, transposable element inside intron 22 of Smp_177600
Schisto_mansoni.Chr_4:11370900-11371350	Cercariae	TSS	Yes	Transcript from RNA-Seq, but no annotated gene	NA	X-blasted
Schisto_mansoni.Chr_4:11391301-11392350	Cercariae	TSS	Yes	Smp_135540	leishmanolysin 2 (M08 family)	trans_spliced, Taller peaks in cercariae
Schisto_mansoni.Chr_4:12226651-12228000	Cercariae	TSS	Yes	Smp_202660	hypothetical protein	NA
Schisto_mansoni.Chr_4:12388951-12390300	Cercariae	TSS	Yes	Transcript from RNA-Seq, but no annotated gene	hypothetical protein	X-blasted
Schisto_mansoni.Chr_4:12496500-12496950	Adults	Intergenic	No	N/A	N/A	NA
Schisto_mansoni.Chr_4:12950550-12951150	Adults	3'end	Yes	Smp_145460	hypothetical protein	NA
Schisto_mansoni.Chr_4:13171201-13171950	Cercariae	Intergenic	No	NA	NA	NA
Schisto_mansoni.Chr_4:14192250-14193150	Cercariae	TSS	Yes	Smp_053640	hypothetical protein	Taller peaks in cercariae
Schisto_mansoni.Chr_4:143550-144300	Cercariae	TSS	Yes	Transcript from RNA-Seq, but no annotated gene	hypothetical protein Smp_036020	X-blasted
Schisto_mansoni.Chr_4:15271200-15271650	Cercariae	TSS	Yes	Smp_153920	cyclin G2	Taller peaks in cercariae
Schisto_mansoni.Chr_4:19149300-19149750	Cercariae	TSS	Yes	Smp_087310	hypothetical protein	NA
Schisto_mansoni.Chr_4:1917001-1918950	Cercariae	TSS	Yes	Smp_092320.1	RNA polymerase II elongation factor ELL	Taller peaks in cercariae
Schisto_mansoni.Chr_4:1926451-1927050	Cercariae	Intron 6	Yes	Smp_092320.1	RNA polymerase II elongation factor ELL	NA
Schisto_mansoni.Chr_4:19284751-19287300	Cercariae	TSS	Yes	Smp_087250	muscle LIM protein	trans_spliced
Schisto_mansoni.Chr_4:1938151-1938600	Cercariae	TES	Yes	Smp_092320.1	RNA polymerase II elongation factor ELL	NA
Schisto_mansoni.Chr_4:1999500-1999800	Cercariae	TSS	Yes	Transcript from RNA-Seq, but no annotated gene	TPA: endonuclease-reverse transcriptase	X-blasted
Schisto_mansoni.Chr_4:21453150-21454650	Adults	TSS	Yes	Smp_041760	chromodomain helicase DNA binding protein 2	NA
Schisto_mansoni.Chr_4:21762601-21763650	Cercariae	TSS alt	Yes	Smp_041820	cyclin dependent kinase 16	NA
Schisto_mansoni.Chr_4:22468651-22468950	Cercariae	TSS	Yes	Transcript from RNA-Seq, but no annotated gene	hypothetical protein Smp_077690	X-blasted
Schisto_mansoni.Chr_4:2256601-2259450	Cercariae	TSS	Yes	Smp_052230	Papilin	NA
Schisto_mansoni.Chr_4:22702951-22703400	Cercariae	TSS	Yes	Smp_042170	deleted in lung and esophageal cancer protein 1	NA
Schisto_mansoni.Chr_4:22819351-22821150	Cercariae	Intron 2	Yes	Smp_213070	putative tRNA pseudouridine synthase	trans_spliced
Schisto_mansoni.Chr_4:23256150-23256600	Cercariae	Intron 8	Yes	Smp_175460	hydrocephalus inducing	trans_spliced
Schisto_mansoni.Chr_4:24988200-24988500	Cercariae	Intron 19	Yes	Smp_149200.1	dynactin subunit 1	NA
Schisto_mansoni.Chr_4:26376001-26376150	Cercariae	TES	Yes	Smp_136930	hypothetical protein	NA
Schisto_mansoni.Chr_4:26604601-26605500	Cercariae	Intergenic	No	NA	NA	NA
Schisto_mansoni.Chr_4:27299551-27302250	Cercariae	TSS	Yes	Smp_131010	protocadherin gamma a10	NA
Schisto_mansoni.Chr_4:28382700-28383600	Cercariae	Intergenic	No	NA	NA	NA
Schisto_mansoni.Chr_4:29041051-29041350	Cercariae	TSS	Yes	Smp_151840	hypothetical protein	NA
Schisto_mansoni.Chr_4:2989500-2989800	Cercariae	Intergenic	No	NA	NA	NA
Schisto_mansoni.Chr_4:2998801-2998950	Cercariae	TSS	Yes	Smp_150030	hypothetical protein	NA
Schisto_mansoni.Chr_4:30096451-30096750	Cercariae	TSS	Yes	Smp_170690	proline oxidase	Longer peaks in cercariae
Schisto_mansoni.Chr_4:30184351-30185850	Cercariae	Intron 5	Yes	Smp_170670	hypothetical protein	NA
Schisto_mansoni.Chr_4:31127700-31128000	Cercariae	TSS	Yes	Smp_151030	3 hydroxyacyl coenzyme A dehydrogenase type 2	Taller peaks in cercariae
Schisto_mansoni.Chr_4:31832250-31832700	Cercariae	3'end	Yes	Smp_150950	hypothetical protein	NA
Schisto_mansoni.Chr_4:3221551-3232350	Cercariae	TSS alt	Yes	Smp_051990	kyphoscoliosis peptidase	NA
Schisto_mansoni.Chr_4:437551-442500	Adults	TSS	Yes	Smp_141610	cathepsin b	NA
Schisto_mansoni.Chr_4:4628251-4628850	Cercariae	er.H3K27me3	Yes	Smp_045500	annexin	NA
Schisto_mansoni.Chr_4:5005951-5007450	Cercariae	TSS	Yes	Smp_182770	hypothetical protein	NA
Schisto_mansoni.Chr_4:5024851-5027850	Cercariae	Intron 3	Yes	Smp_038730.1	hypothetical protein	NA
Schisto_mansoni.Chr_4:6271951-6272550	Cercariae	TSS	Yes	Smp_050830	phosphatidylinositol 4,5 bisphosphate	Taller peaks in cercariae
Schisto_mansoni.Chr_4:6368251-6370500	Cercariae	TSS	Yes	Smp_027430	EF hand domain containing family member A2	Taller peaks in cercariae
Schisto_mansoni.Chr_4:6595351-6596400	Cercariae	Intron 3	Yes	Smp_137080	ATP binding cassette subfamily B (MDR:TAP)	Taller peaks in cercariae
Schisto_mansoni.Chr_4:6595500-6596250	Cercariae	TSS	Yes	Smp_137080	ATP binding cassette subfamily B (MDR:TAP)	Taller peaks in cercariae
Schisto_mansoni.Chr_4:6912600-6913200	Cercariae	TSS	Yes	Smp_137160	calcium binding mitochondrial carrier protein	Taller peaks in cercariae
Schisto_mansoni.Chr_4:7963201-7966350	Cercariae	TES	Yes	Transcript from RNA-Seq, but no annotated gene	Dopamine receptor 4	X-blasted
Schisto_mansoni.Chr_4:8040000-8041350	Adults	Intergenic	No	N/A	N/A	NA
Schisto_mansoni.Chr_4:8402400-8403300	Adults	TSS	Yes	R_963	TPA: endonuclease-reverse transcriptase	X-blasted, transposable element inside intron 6 of Smp_127030
Schisto_mansoni.Chr_4:9149400-9150600	Adults	TSS	Yes	Transcript from RNA-Seq, but no annotated gene	Severin	X-blasted
Schisto_mansoni.Chr_4:920400-920700	Cercariae	TSS	Yes	Transcript from RNA-Seq, but no annotated gene	No homology found	X-blasted
Schisto_mansoni.Chr_4:9246301-9247350	Cercariae	Exon 2 alt	Yes	Smp_067000.1	hypothetical protein	NA
Schisto_mansoni.Chr_4:9527550-9528000	Cercariae	TSS alt	Yes	Smp_158370	tubulin monoglycylase TTLL3	NA
Schisto_mansoni.Chr_4.unplaced.SC_0032:703801-704550	Cercariae	Exon 11	Yes	Smp_149030	hypothetical protein	NA
Schisto_mansoni.Chr_4.unplaced.SC_0032:80550-80850	Cercariae	TSS alt	Yes	Smp_126760	Proteasome activator complex subunit 4	trans_spliced
Schisto_mansoni.Chr_5:1003350-1004100	Adults	TSS	Yes	Transcript from RNA-Seq, but no annotated gene	TPA: hypothetical protein	X-blasted
Schisto_mansoni.Chr_5:1284301-1288050	Adults	TSS	Yes	Transcript from RNA-Seq, but no annotated gene	hypothetical protein / Zinc finger protein 112, partial	X-blasted, Longer peaks in adults, two genes TSS covered by the peak
Schisto_mansoni.Chr_5:133200-134100	Cercariae	TSS	Yes	Smp_136260.1	Glutamine:fructose 6 phosphate aminotransferase	trans_spliced
Schisto_mansoni.Chr_5:1467750-1468200	Cercariae	TSS	Yes	Smp_150510	WD repeat domain phosphoinositide interacting	Taller peaks in cercariae
Schisto_mansoni.Chr_5:1507051-1507950	Cercariae	TSS	Yes	Transcript from RNA-Seq, but no annotated gene	ihgh affinity choline transporter 1	X-blasted
Schisto_mansoni.Chr_5:2031151-2035500	Adults	TSS alt	Yes	Smp_053100	rap guanine nucleotide exchange factor 6	NA
Schisto_mansoni.Chr_5:2034750-2035050	Adults	TSS alt	Yes	Smp_053100	rap guanine nucleotide exchange factor 6	NA
Schisto_mansoni.Chr_5:2161201-2162550	Cercariae	Intron 3	Yes	Smp_153290	cement protein 3B variant 3	NA
Schisto_mansoni.Chr_5:2489550-2490900	Adults	TSS	Yes	Smp_153390	Nucleotide pyrophosphatase:phosphodiesterase 5	NA
Schisto_mansoni.Chr_5:3442350-3442800	Cercariae	TSS	Yes	Smp_069900	ras protein Rab 39B	Taller peaks in cercariae
Schisto_mansoni.Chr_5:4368300-4369650	Adults	TSS	Yes	Smp_043570	marvel containing potential lipid	Longer peaks in adults
Schisto_mansoni.Chr_5:448200-448500	Cercariae	TSS	Yes	R_31	unnamed protein product	X-blasted
Schisto_mansoni.Chr_5:4575750-4576050	Cercariae	Intron 4	Yes	Smp_145680	hypothetical protein	NA
Schisto_mansoni.Chr_5:4728450-4729050	Cercariae	Intron 8	Yes	Smp_043670.1	ATP-dependent 6-phosphofructokinase	NA
Schisto_mansoni.Chr_5:5278201-5279100	Cercariae	Intron 2	Yes	Smp_156910.1	hypothetical protein	NA
Schisto_mansoni.Chr_5:5282551-5283450	Cercariae	Intron 2	Yes	Smp_156910.1	hypothetical protein	NA
Schisto_mansoni.Chr_5:6260101-6261000	Cercariae	TSS	Yes	Smp_159200	hypothetical protein	NA
Schisto_mansoni.Chr_5:6315150-6315450	Cercariae	TSS	Yes	Transcript from RNA-Seq, but no annotated gene	TPA: endonuclease-reverse transcriptase	X-blasted
Schisto_mansoni.Chr_5:6692551-6693150	Cercariae	TSS	Yes	Transcript from RNA-Seq, but no annotated gene	hypothetical protein Smp_192400	X-blasted
Schisto_mansoni.Chr_5:6696751-6697500	Cercariae	TSS	Yes	Smp_192400	hypothetical protein	Taller peaks in cercariae
Schisto_mansoni.Chr_5:6739800-6740400	Adults	TSS	Yes	SmtRNA_02003_Met_CAT.1.1	tRNA	NA
Schisto_mansoni.Chr_5:7693500-7694550	Cercariae	TSS	Yes	Transcript from RNA-Seq, but no annotated gene	NA	X-blasted
Schisto_mansoni.Chr_5:7732501-7733550	Cercariae	Intron 2	Yes	Smp_144020	glutamine rich protein 2	NA
Schisto_mansoni.Chr_5:8111851-8112900	Cercariae	Exon 9	Yes	Smp_164630	protein sickie	A transcript is associated and BlastX identify it as Neuron Navigator 1
Schisto_mansoni.Chr_5.unplaced.SC_0198:248550-248850	Cercariae	Exon 10	Yes	Smp_143370	protein phosphatase 1 regulatory subunit 12B	NA
Schisto_mansoni.Chr_5.unplaced.SC_0198:405150-405600	Cercariae	TSS	Yes	Transcript from RNA-Seq, but no annotated gene	NA	X-blasted
Schisto_mansoni.Chr_6:10498350-10498650	Cercariae	Intergenic	No	NA	NA	NA
Schisto_mansoni.Chr_6:10634550-10634850	Cercariae	Promoter	Yes	Smp_154090	protein of unknown function DUF729	Taller peaks in cercariae
Schisto_mansoni.Chr_6:10735050-10735500	Cercariae	Intron 4	Yes	Smp_025020	hypothetical protein	NA
Schisto_mansoni.Chr_6:11050501-11053650	Cercariae	Intron 5	Yes	Smp_135710	forkhead box protein K1	NA
Schisto_mansoni.Chr_6:11470200-11470500	Cercariae	TSS	Yes	Smp_149240	chromobox protein 2	Taller peaks in cercariae
Schisto_mansoni.Chr_6:11729251-11729700	Cercariae	TSS	Yes	Smp_035790	60S ribosomal protein L44	NA
Schisto_mansoni.Chr_6:12054751-12055650	Cercariae	TSS	Yes	Transcript from RNA-Seq, but no annotated gene	hypothetical protein Smp_169890	X-blasted
Schisto_mansoni.Chr_6:12134551-12135300	Cercariae	TSS	Yes	Smp_120180	NAD dependent epimerase:dehydratase	Taller peaks in cercariae
Schisto_mansoni.Chr_6:12475351-12476250	Cercariae	TSS	Yes	Transcript from RNA-Seq, but no annotated gene	NA	X-blasted
Schisto_mansoni.Chr_6:12500251-12528600	Cercariae	TSS	Yes	Smp_154250	ring finger protein unkempt	Very long region with important chromatin structure change
Schisto_mansoni.Chr_6:12643950-12646650	Cercariae	Intron 8	Yes	Smp_141510	family S9 non peptidase ue (S09 family)	NA
Schisto_mansoni.Chr_6:13575601-13576800	Cercariae	Exon 10	Yes	Smp_156170	hypothetical protein	NA
Schisto_mansoni.Chr_6:13759650-13760700	Adults	Intron 1	Yes	Smp_063070	ras protein Rab 10	N/A
Schisto_mansoni.Chr_6:14299051-14301300	Cercariae	TSS	Yes	Transcript from RNA-Seq, but no annotated gene	Furin-1 precursor	X-blasted, Longer peaks in cercariae
Schisto_mansoni.Chr_6:14511900-14512200	Cercariae	Intron 1	Yes	Smp_051120	hypothetical protein	NA
Schisto_mansoni.Chr_6:15460201-15461100	Cercariae	TSS	Yes	Smp_011030	heme binding protein 2	Longer peaks in cercariae
Schisto_mansoni.Chr_6:16129050-16129500	Cercariae	Intergenic	No	NA	NA	NA
Schisto_mansoni.Chr_6:16623000-16623300	Cercariae	TSS	Yes	Transcript from RNA-Seq, but no annotated gene	TPA: reverse transcriptase	X-blasted
Schisto_mansoni.Chr_6:17019000-17019750	Cercariae	TSS	Yes	Sm_Perere-3	TPA: endonuclease-reverse transcriptase	X-blasted
Schisto_mansoni.Chr_6:17289300-17291400	Cercariae	TSS	Yes	Smp_131350	Ileal sodium:bile acid cotransporter	NA
Schisto_mansoni.Chr_6:17673301-17674500	Cercariae	TSS	Yes	R_11	endonuclease-reverse transcriptase	X-blasted, transposable element inside intron 2 of Smp_016920
Schisto_mansoni.Chr_6:18160950-18161250	Cercariae	Intergenic	No	NA	NA	NA
Schisto_mansoni.Chr_6:18217801-18220800	Cercariae	TSS	Yes	Smp_009300	hypothetical protein	NA
Schisto_mansoni.Chr_6:18943200-18943500	Cercariae	TSS	Yes	Transcript from RNA-Seq, but no annotated gene	TPA: endonuclease-reverse transcriptase	X-blasted
Schisto_mansoni.Chr_6:19458600-19458900	Adults	TSS	Yes	Smp_077720	annexin B2	NA
Schisto_mansoni.Chr_6:19776151-19779000	Adults	TSS	Yes	Smp_077850	actin	NA
Schisto_mansoni.Chr_6:2217751-2218050	Cercariae	TSS	Yes	Smp_123120	hypothetical protein	NA
Schisto_mansoni.Chr_6:3643201-3644100	Cercariae	Intron 5	Yes	Smp_123290	cGMP-dependent protein kinase 1	trans_spliced
Schisto_mansoni.Chr_6:4305600-4305900	Cercariae	TSS	Yes	Smp_172200	tyrosine protein kinase Fyn	Taller peaks in cercariae
Schisto_mansoni.Chr_6:4901551-4903650	Adults	TSS	Yes	Smp_099440	bone morphogenetic protein antagonist noggin	NA
Schisto_mansoni.Chr_6:5451001-5451900	Cercariae	Exon 14	Yes	Smp_030780	ubiquitin conjugation factor e4 a	NA
Schisto_mansoni.Chr_6:6236401-6238050	Cercariae	Intron 2	Yes	Smp_147140	transient receptor potential cation channel	N/A
Schisto_mansoni.Chr_6:630751-631200	Adults	TSS	Yes	Transcript from RNA-Seq, but no annotated gene	pol	X-blasted
Schisto_mansoni.Chr_6:632851-633900	Cercariae	TSS	Yes	Transcript from RNA-Seq, but no annotated gene	TPA: endonuclease-reverse transcriptase	X-blasted
Schisto_mansoni.Chr_6:6341401-6353450	Cercariae	TES	Yes	Smp_147140	transient receptor potential cation channel	N/A
Schisto_mansoni.Chr_6:6675601-6677550	Cercariae	TSS	Yes	Transcript from RNA-Seq, but no annotated gene	putative carbonic anhydrase	X-blasted, In Julie's data, Adults have the peaks
Schisto_mansoni.Chr_6:6738600-6738900	Cercariae	TSS	Yes	R_6	polyprotein	Transposable element inside intron 5 of Smp_080700.2
Schisto_mansoni.Chr_6:6819601-6820800	Cercariae	TSS	Yes	Smp_080730	cyclin dependent kinase 16	NA
Schisto_mansoni.Chr_6:7073101-7075650	Cercariae	TSS	Yes	Smp_078230	cGMP dependent protein kinase, isozyme 2 forms	NA
Schisto_mansoni.Chr_6:7390650-7390950	Cercariae	TSS	Yes	Transcript from RNA-Seq, but no annotated gene	No homology found	X-blasted
Schisto_mansoni.Chr_6:9024901-9026700	Cercariae	TSS	Yes	R_108	polyprotein	X-blasted, Transposable element inside intron 5 of Smp_036760
Schisto_mansoni.Chr_6:9087900-9088200	Cercariae	Intron 2	Yes	Smp_214000	serine/threonine-protein phosphatase	trans_spliced
Schisto_mansoni.Chr_6:9434701-9436950	Adults	TSS	Yes	Smp_068530	Syntenin 1	Longer peaks in adults
Schisto_mansoni.Chr_6:9570451-9571650	Cercariae	TSS	Yes	Transcript from RNA-Seq, but no annotated gene	No homology found	X-blasted
Schisto_mansoni.Chr_6:9583501-9584700	Cercariae	TSS	Yes	Smp_172460	Krueppel factor 10 like	2 marks modified, bivalent
Schisto_mansoni.Chr_6:9794701-9799050	Adults	TSS	Yes	Smp_172500	hypothetical protein	NA
Schisto_mansoni.Chr_7:2314201-2317350	Adults	TSS	Yes	Smp_010670	tegumental protein	NA
Schisto_mansoni.Chr_7:3067050-3067500	Adults	Intergenic	No	N/A	N/A	NA
Schisto_mansoni.Chr_7:3131251-3131400	Cercariae	Intron 2	Yes	Smp_212350	forkhead box protein P1	NA
Schisto_mansoni.Chr_7:3139651-3140700	Cercariae	Intron 2	Yes	Smp_212350	forkhead box protein P1	NA
Schisto_mansoni.Chr_7:3217801-3219000	Cercariae	Intergenic	No	NA	NA	NA
Schisto_mansoni.Chr_7:3390751-3391950	Cercariae	Intron 11	Yes	Smp_127940	sodium driven chloride bicarbonate exchanger	NA
Schisto_mansoni.Chr_7:3595951-3600750	Cercariae	TSS	Yes	R_11	endonuclease-reverse transcriptase	X-blasted, transposable element inside intron 2 of Smp_003270 Taller peaks in cercariae
Schisto_mansoni.Chr_7:4048501-4049100	Cercariae	TSS	Yes	Transcript from RNA-Seq, but no annotated gene	unnamed protein product	X-blasted
Schisto_mansoni.Chr_7:4051350-4051800	Cercariae	TSS	Yes	Transcript from RNA-Seq, but no annotated gene	unnamed protein product	X-blasted
Schisto_mansoni.Chr_7:4055851-4058100	Cercariae	TSS	Yes	Smp_033400	hypothetical protein	Taller peaks in cercariae
Schisto_mansoni.Chr_7:468300-468600	Cercariae	Intron 7	Yes	Smp_097320	hypothetical protein	trans_spliced
Schisto_mansoni.Chr_7:4969351-4972350	Cercariae	TSS	Yes	Transcript from RNA-Seq, but no annotated gene	hypothetical protein MS3_01579	X-blasted
Schisto_mansoni.Chr_7:5118901-5120550	Adults	TSS	Yes	R_79	TPA: endonuclease-reverse transcriptase	Very strong chromatin state difference
Schisto_mansoni.Chr_7:5749351-5759100	Cercariae	TSS	Yes	Smp_140000	tetraspanin CD63 receptor	Very long region with important chromatin structure change
Schisto_mansoni.Chr_7:6919651-6920550	Cercariae	Intron 4	Yes	Smp_196980	hypothetical protein	NA
Schisto_mansoni.Chr_7:7001551-7002750	Cercariae	TSS alt	Yes	Smp_134560	serine:threonine protein kinase doa	NA
Schisto_mansoni.Chr_7:7201950-7202700	Cercariae	TSS	Yes	Transcript from RNA-Seq, but no annotated gene	NA	X-blasted
Schisto_mansoni.Chr_7:7529701-7530000	Cercariae	TSS	Yes	Smp_134470	calmodulin	NA
Schisto_mansoni.Chr_7:7555950-7556400	Cercariae	TSS	Yes	Smp_203330	hypothetical protein	NA
Schisto_mansoni.Chr_7:7735801-7736400	Cercariae	TSS	Yes	Transcript from RNA-Seq, but no annotated gene	putative protein tyrosine kinase	X-blasted, Longer peaks in cercariae
Schisto_mansoni.Chr_7:7908000-7908900	Cercariae	TSS	Yes	Transcript from RNA-Seq, but no annotated gene	endonuclease-reverse transcriptase	X-blasted
Schisto_mansoni.Chr_7:7930800-7931700	Cercariae	Intergenic	R119	NA	TPA: endonuclease-reverse transcriptase	X-blasted
Schisto_mansoni.Chr_7:8380501-8380650	Cercariae	Intron 1	Yes	Smp_126510	hypothetical protein	NA
Schisto_mansoni.Chr_7:8395501-8397600	Cercariae	Intron 4	Yes	Smp_126510	hypothetical protein	NA
Schisto_mansoni.Chr_7:8550151-8551050	Cercariae	TSS	Yes	Smp_126480	calponin	NA
Schisto_mansoni.Chr_7:9338851-9339150	Cercariae	Intron 1	Yes	Smp_031770	tropomyosin	trans_spliced, Taller peaks in cercariae
Schisto_mansoni.Chr_7:9560701-9560850	Cercariae	TSS	Yes	Transcript from RNA-Seq, but no annotated gene	protein phosphatase methylesterase 1 (S33 family)	X-blasted, 2 marks modified
Schisto_mansoni.Chr_7:9571501-9573150	Cercariae	TSS	Yes	Smp_188960	hypothetical protein	NA
Schisto_mansoni.Chr_7.unplaced.SC_0100:313351-315600	Cercariae	TSS	Yes	Smp_144700	5' AMP activated protein kinase subunit gamma	NA
Schisto_mansoni.Chr_7.unplaced.SC_0100:61951-62700	Cercariae	TSS	Yes	Transcript from RNA-Seq, but no annotated gene	No homology found	X-blasted
Schisto_mansoni.Chr_W:13178101-13178700	Cercariae	TSS	Yes	Smp_044560	hypothetical protein	Taller peaks in cercariae
Schisto_mansoni.Chr_W:1372800-1373100	Adults	TSS	Yes	SmtRNA_01665_Pseudo_TTG.1.1	tRNA	NA
Schisto_mansoni.Chr_W:13770901-13774200	Adults	TSS	Yes	Smp_045200	tegument-allergen-like protein	NA
Schisto_mansoni.Chr_W:14747101-14748750	Cercariae	Exon 2-6	Yes	Smp_174910	importin subunit alpha 2	Taller peaks in cercariae
Schisto_mansoni.Chr_W:14752801-14754000	Adults	Exon 11	Yes	Smp_174910	importin subunit alpha 2	Longer peaks in adults
Schisto_mansoni.Chr_W:15262951-15264000	Cercariae	TSS	Yes	Smp_032950	Calcium binding EF hand,domain containing protein	NA
Schisto_mansoni.Chr_W:15332551-15335250	Cercariae	TSS	Yes	Smp_033000	calcium-binding protein	NA
Schisto_mansoni.Chr_W:1545001-1545450	Cercariae	TSS	Yes	Smp_157020	titin	Taller peaks in cercariae
Schisto_mansoni.Chr_W:17355001-17357550	Cercariae	TSS	Yes	Smp_119110	hypothetical protein	NA
Schisto_mansoni.Chr_W:19897951-19899750	Cercariae	TSS	Yes	Smp_148180	hypothetical protein	NA
Schisto_mansoni.Chr_W:20188951-20190600	Cercariae	TSS alt	Yes	Smp_048560	Four and a half LIM domains protein 2	Longer peaks in cercariae
Schisto_mansoni.Chr_W:2022000-2022600	Cercariae	TSS	Yes	Smp_142890	E3 ubiquitin protein ligase HERC4	trans_spliced, Taller peaks in cercariae
Schisto_mansoni.Chr_W:20457601-20458500	Cercariae	Intergenic	No	NA	NA	NA
Schisto_mansoni.Chr_W:20545201-20545350	Cercariae	TSS	Yes	Smp_148110	transcription factor SOX 14	Longer peaks in cercariae
Schisto_mansoni.Chr_W:21280651-21282000	Cercariae	TSS alt	Yes	Smp_130690	zinc finger SWIM domain containing protein 5	NA
Schisto_mansoni.Chr_W:21324900-21325200	Cercariae	TSS	Yes	Smp_015670	transcription factor 15	Taller peaks in cercariae
Schisto_mansoni.Chr_W:21662850-21663600	Cercariae	TSS	Yes	Transcript from RNA-Seq, but no annotated gene	unnamed protein product	X-blasted
Schisto_mansoni.Chr_W:22411950-22412100	Adults	TSS	Yes	Transcript from RNA-Seq, but no annotated gene	Schwann cell myelin protein, partial	X-blasted
Schisto_mansoni.Chr_W:24707101-24712650	Cercariae	TSS	Yes	Smp_079970	Tubulin beta 2C chain	NA
Schisto_mansoni.Chr_W:25557151-25559850	Cercariae	TSS	Yes	Smp_080920	hypothetical protein	Longer peaks in cercariae
Schisto_mansoni.Chr_W:2637301-2637600	Cercariae	TSS alt	Yes	Smp_038440	heart specific myosin light chain phosphatase	NA
Schisto_mansoni.Chr_W:27264750-27265050	Cercariae	Intergenic	No	NA	NA	NA
Schisto_mansoni.Chr_W:27678151-27682500	Cercariae	TSS	Yes	Smp_088090	hypothetical protein	NA
Schisto_mansoni.Chr_W:28069050-28069500	Cercariae	Intron 5	Yes	Transcript from RNA-Seq, but no annotated gene	Oxysterol-binding protein-related protein 9	X-blasted
Schisto_mansoni.Chr_W:28119451-28121100	Cercariae	TSS	Yes	Smp_179720	oxysterol binding protein	NA
Schisto_mansoni.Chr_W:2821650-2822700	Cercariae	TSS	Yes	Transcript from RNA-Seq, but no annotated gene	Calcium/calmodulin-dependent protein kinase type 1G	X-blasted
Schisto_mansoni.Chr_W:2908500-2909100	Adults	Intron 7	Yes	Smp_179590	dual 3',5' cyclic AMP and GMP phosphodiesterase	NA
Schisto_mansoni.Chr_W:29949151-29949600	Cercariae	TSS	Yes	Smp_061940.1	adenylate kinase	NA
Schisto_mansoni.Chr_W:30365701-30367800	Cercariae	TSS	Yes	Smp_155390	hypothetical protein	Taller peaks in cercariae
Schisto_mansoni.Chr_W:3049501-3051600	Cercariae	TSS	Yes	Smp_153210	rhodopsin orphan GPCR	NA
Schisto_mansoni.Chr_W:32586900-32587200	Cercariae	Intron 11	Yes	Smp_017900	ribosomal protein S6 kinase, polypeptide 2	trans_spliced
Schisto_mansoni.Chr_W:32836650-32837100	Cercariae	TSS	Yes	Transcript from RNA-Seq, but no annotated gene	unnamed protein product	NA
Schisto_mansoni.Chr_W:32866951-32868450	Cercariae	TSS	Yes	Transcript from RNA-Seq, but no annotated gene	Heat shock protein DnaJ, N-terminal,domain-containing protein	X-blasted
Schisto_mansoni.Chr_W:32869651-32870850	Cercariae	TSS	Yes	Transcript from RNA-Seq, but no annotated gene	No homology found	X-blasted
Schisto_mansoni.Chr_W:3288001-3291150	Cercariae	TSS	Yes	Smp_153240	hypothetical protein	NA
Schisto_mansoni.Chr_W:32899200-32900100	Cercariae	TSS	Yes	Smp_132050	Smp_132050	trans_spliced, Taller peaks in cercariae
Schisto_mansoni.Chr_W:33427500-33427950	Cercariae	TSS	Yes	Smp_132160	hypothetical protein	Taller peaks in cercariae
Schisto_mansoni.Chr_W:3386850-3387900	Adults	TSS	Yes	R_6	polyprotein	X-blasted
Schisto_mansoni.Chr_W:34153200-34154550	Cercariae	TSS	Yes	Smp_157830	homeobox protein extradenticle; erythrocyte membrane protein	Longer peaks in cercariae
Schisto_mansoni.Chr_W:34197151-34198800	Cercariae	TES	Yes	Smp_157830	homeobox protein extradenticle; erythrocyte membrane protein	NA
Schisto_mansoni.Chr_W:35038800-35039100	Cercariae	Intron 1	Yes	Smp_157670	hypothetical protein	Taller peaks in cercariae
Schisto_mansoni.Chr_W:35052001-35055450	Cercariae	TSS	Yes	Smp_157670	hypothetical protein	Longer peaks in cercariae
Schisto_mansoni.Chr_W:35077800-35078550	Cercariae	TSS	Yes	Transcript from RNA-Seq, but no annotated gene	NA	X-blasted
Schisto_mansoni.Chr_W:36872851-36873600	Cercariae	TSS	No	Sm_Perere-3	TPA: endonuclease-reverse transcriptase	Transposable element inside intron 2 of Smp_146830
Schisto_mansoni.Chr_W:3735750-3736200	Cercariae	Intron 1	Yes	Smp_168310	glycerol 3 phosphate dehydrogenase	trans_spliced
Schisto_mansoni.Chr_W:38021100-38022000	Cercariae	TSS	Yes	Transcript from RNA-Seq, but no annotated gene	hypothetical protein MS3_01599, partial	X-blasted
Schisto_mansoni.Chr_W:38224200-38224500	Cercariae	TSS	Yes	Smp_157100	sphingoid long chain base kinase	trans_spliced, Taller peaks in cercariae
Schisto_mansoni.Chr_W:38422501-38424900	Cercariae	TSS	Yes	Smp_157080	ceramide glucosyltransferase	Taller peaks in cercariae
Schisto_mansoni.Chr_W:39062251-39062400	Cercariae	TSS	Yes	Smp_024010	microsomal glutathione S transferase 1	NA
Schisto_mansoni.Chr_W:39254701-39258600	Cercariae	TSS alt	Yes	Smp_244400	FERM RhoGEF and pleckstrin domain containing protein	X-Blasted, Taller peaks in cercariae
Schisto_mansoni.Chr_W:39613201-39616800	Cercariae	TSS	Yes	Smp_135250	Placenta specificprotein 8 protein	NA
Schisto_mansoni.Chr_W:4041301-4043250	Cercariae	TSS	Yes	Smp_079220	atp:adp antiporter	Taller peaks in cercariae
Schisto_mansoni.Chr_W:41442150-41443350	Adults	TSS	Yes	Smp_194800	ATP dependent RNA helicase Ddx1	Longer peaks in adults
Schisto_mansoni.Chr_W:44679450-44679750	Cercariae	TSS	Yes	Smp_168140	hypothetical protein	NA
Schisto_mansoni.Chr_W:44907900-44908500	Cercariae	TSS	Yes	Transcript from RNA-Seq, but no annotated gene	unnamed protein product	X-blasted
Schisto_mansoni.Chr_W:4500451-4501350	Cercariae	TSS	Yes	Smp_028690	sodium/chloride dependent transporter, putative	trans_spliced, Taller peaks in cercariae
Schisto_mansoni.Chr_W:45918150-45919200	Cercariae	TSS	Yes	Transcript from RNA-Seq, but no annotated gene	FMRFamide receptor, partial	X-blasted, Longer peaks in cercariae
Schisto_mansoni.Chr_W:46674301-46674750	Cercariae	Intron 6	Yes	Smp_244200	ATPase family AAA domain containing protein 1	trans_spliced
Schisto_mansoni.Chr_W:46702951-46703700	Cercariae	TSS	No	R_322	TPA: endonuclease-reverse transcriptase	X-blasted
Schisto_mansoni.Chr_W:46727700-46728000	Cercariae	TSS	Yes	Smp_084060	hypothetical protein	Taller peaks in cercariae
Schisto_mansoni.Chr_W:46817701-46819650	Cercariae	TSS	Yes	Smp_084090	hypothetical protein	Taller peaks in cercariae
Schisto_mansoni.Chr_W:4763851-4765200	Cercariae	TSS	Yes	Smp_028650	hypothetical protein	Taller peaks in cercariae
Schisto_mansoni.Chr_W:48607051-48608700	Cercariae	Intergenic	No	NA	NA	NA
Schisto_mansoni.Chr_W:48651450-48652200	Cercariae	TSS	Yes	Transcript from RNA-Seq, but no annotated gene	FH1/FH2 domain-containing protein 3	X-blasted
Schisto_mansoni.Chr_W:49596451-49597350	Cercariae	Intergenic	No	NA	NA	NA
Schisto_mansoni.Chr_W:50579851-50580150	Cercariae	TSS	Yes	Smp_244000	regulator of G protein signaling 3	NA
Schisto_mansoni.Chr_W:50596650-50596950	Cercariae	Intron 3	Yes	Transcript from RNA-Seq, but no annotated gene	putative regulator of G protein signaling	X-blasted
Schisto_mansoni.Chr_W:51139650-51141600	Adults	TSS	Yes	Smp_243970	hypothetical protein	Longer peaks in adults
Schisto_mansoni.Chr_W:51163350-51163650	Cercariae	TSS	Yes	Smp_139760	Kinesin Light Chain family member (klc 2)	Taller peaks in cercariae
Schisto_mansoni.Chr_W:52077151-52077750	Cercariae	TSS	Yes	Transcript from RNA-Seq, but no annotated gene	NA	X-blasted
Schisto_mansoni.Chr_W:52387051-52387500	Cercariae	TSS	Yes	Smp_143830	fat1	trans_spliced, Taller peaks in cercariae
Schisto_mansoni.Chr_W:52411651-52412700	Cercariae	Intron 6	Yes	Smp_143830	long chain fatty acid transport protein 1	trans_spliced
Schisto_mansoni.Chr_W:53094751-53096100	Cercariae	TSS alt	Yes	Smp_157920	SAC domain containing protein 3	NA
Schisto_mansoni.Chr_W:53289451-53290200	Cercariae	TSS alt	Yes	Smp_076010	hypothetical protein	Longer peaks in cercariae
Schisto_mansoni.Chr_W:53837100-53837550	Cercariae	Intron 4	Yes	Smp_243900	innexin	Also correspond to a female-specific repeat
Schisto_mansoni.Chr_W:53903101-53905500	Cercariae	Intergenic	No	NA	NA	NA
Schisto_mansoni.Chr_W:54053101-54056100	Cercariae	TSS	Yes	Smp_073380	innexin unc 9	NA
Schisto_mansoni.Chr_W:54326851-54330000	Adults	TSS	Yes	Smp_073450	hypothetical protein	NA
Schisto_mansoni.Chr_W:54353400-54353700	Cercariae	TSS alt	Yes	Smp_161920	actin	Taller peaks in cercariae
Schisto_mansoni.Chr_W:54378900-54379200	Cercariae	TSS	Yes	Smp_161930	actin	Taller peaks in cercariae
Schisto_mansoni.Chr_W:54993150-54994200	Adults	Intergenic	No	NA	N/A	NA
Schisto_mansoni.Chr_W:55110750-55111050	Adults	Intergenic	No	NA	NA	NA
Schisto_mansoni.Chr_W:55413551-55415800	Adults	TSS	Yes	TCONS_00043805 (Marion)	No	X-blasted
Schisto_mansoni.Chr_W:55421101-55422000	Adults	Intron 1	Yes	Smp_084210	gag pol polyprotein	NA
Schisto_mansoni.Chr_W:55704450-55704900	Adults	TSS	Yes	SmtRNA_00104_Pseudo_TTG.1.1	tRNA	NA
Schisto_mansoni.Chr_W:55840951-55844700	Cercariae	TSS	Yes	Smp_075640.1	AMME syndrome candidate gene 1 protein	NA
Schisto_mansoni.Chr_W:56318250-56318400	Adults	TSS	Yes	SmtRNA_01090_Pseudo_CGA.1.1	tRNA	NA
Schisto_mansoni.Chr_W:56329651-56330400	Cercariae	TSS	Yes	Smp_198560	neutral sphingomyelinase	NA
Schisto_mansoni.Chr_W:56361901-56366550	Cercariae	TSS	Yes	Smp_070380	hypothetical protein	Taller peaks in cercariae
Schisto_mansoni.Chr_W:56402550-56403000	Cercariae	TSS	Yes	Transcript from RNA-Seq, but no annotated gene	SJCHGC08362 protein	X-blasted
Schisto_mansoni.Chr_W:57981000-57981750	Adults	TSS alt	Yes	Smp_188590	hemicentin 1	NA
Schisto_mansoni.Chr_W:58225201-58228050	Cercariae	TSS	Yes	Smp_163820	phospholipid transporting ATPase IF	NA
Schisto_mansoni.Chr_W:58501800-58502100	Adults	Exon 9	Yes	Smp_163790	nuclear receptor 2DBD-beta	NA
Schisto_mansoni.Chr_W:58545901-58547550	Cercariae	TSS	Yes	Sm_alphaD2	NA	X-blasted, Transposable element inside intron 3 of Smp_163790
Schisto_mansoni.Chr_W:6518851-6522750	Cercariae	TSS alt	Yes	Smp_134140	cAMP specific 3',5' cyclic phosphodiesterase 4D	Longer peaks in cercariae
Schisto_mansoni.Chr_W:7820251-7821600	Cercariae	TSS	Yes	Smp_007450	heat shock protein 67b2	Longer peaks in cercariae
Schisto_mansoni.Chr_W:8866950-8867250	Cercariae	TSS	Yes	Transcript from RNA-Seq, but no annotated gene	NA	X-blasted
Schisto_mansoni.Chr_W.unplaced.SC_0115:608851-613200	Cercariae	TSS	Yes	Smp_137520	threonine dehydratase:deaminase	Longer peaks in cercariae
Schisto_mansoni.Chr_W.unplaced.SC_0185:172051-173400	Adults	TSS	Yes	Smp_075420	hypothetical protein	NA

## Sheet: H3K27me3
track name="diffregions_only_H3K27me3_diffscore_0.99_seg_299_diffcount_30_7mo" description="diffregions_only_H3K27me3_diffscore_0.99_seg_299_diffcount_30_7mo" visibility=1 itemRgb=Off
Position	Enrichment in ?	Location	Transcripts?	Gene	Function	Note
Schisto_mansoni.Chr_1:10871001-10876500	Cercariae	Gene body	Yes	Smp_079280	hypothetical protein	Covers the whole gene
Schisto_mansoni.Chr_1:10961850-10962450	Cercariae	Intergenic	No	NA	NA	NA
Schisto_mansoni.Chr_1:11001450-11002950	Cercariae	Promoter	Yes	SmtRNA_01848_Gln_TTG.1.1	tRNA	NA
Schisto_mansoni.Chr_1:12119701-12122850	Cercariae	Exon 3	Yes	Smp_165410	LIM class homeodomain transcription factor, Lhx3	NA
Schisto_mansoni.Chr_1:1241251-1243700	Adults	TSS	Yes	Smp_196410	dachshund	NA
Schisto_mansoni.Chr_1:15785751-15820450	Cercariae	Exons 7-13	Yes	Smp_133250	discoidin domain containing receptor 2	NA
Schisto_mansoni.Chr_1:21314951-21320300	Cercariae	Promoter	Yes	Transcript from RNA-Seq, but no annotated gene	putative homeobox protein meis	X-blasted
Schisto_mansoni.Chr_1:28446451-28451000	Cercariae	Promoter	Yes	Smp_172430	insulinoma associated protein (ia 1)	NA
Schisto_mansoni.Chr_1:30049851-30062000	Cercariae	TES	Yes	Smp_126110/Smp_196700	katanin p60 ATPase containing subunit A1 / Bardet Biedl syndrome 2 protein	Two genes in opposite strands with TES in the same region
Schisto_mansoni.Chr_1:33883651-33886350	Cercariae	Promoter	Yes	SmtRNA_02146_Pseudo_TTG.1.1	tRNA	NA
Schisto_mansoni.Chr_1:37895001-37924300	Cercariae	Gene body / 3'end	Yes	SmtRNA_02229_Pro_AGG.1.1	tRNA	Three genes present in the same area
Schisto_mansoni.Chr_1:37895001-37924300	Cercariae	TSS	Yes	Smp_006040	hypothetical protein	Three genes present in the same area
Schisto_mansoni.Chr_1:37895001-37924300	Cercariae	TSS	Yes	Smp_125370	mitogen activated protein kinase kinase kinase	Three genes present in the same area
Schisto_mansoni.Chr_1:41157300-41157600	Cercariae	Promoter	Yes	Smp_126560	OTP paired class homeobox protein	NA
Schisto_mansoni.Chr_1:4360000-4378600	Cercariae	Intron 1	Yes	Smp_163240	t box transcription factor tbx2	NA
Schisto_mansoni.Chr_1:4393051-4394400	Cercariae	TSS	Yes	Smp_163240	t box transcription factor tbx2	NA
Schisto_mansoni.Chr_1:45402300-45403950	Cercariae	Promoter	Yes	SmtRNA_00915_Pseudo_CGA.1.1	tRNA	NA
Schisto_mansoni.Chr_1:47154751-47163900	Cercariae	TES	Yes	Smp_171830 / Smp_171820	trna pseudouridine synthase 3 / neuropathy target esterase:swiss cheese	trans_spliced, Two genes in opposite strands with TES in the same region
Schisto_mansoni.Chr_1:48960750-48961050	Adults	TSS	Yes	Smp_049240	major egg antigen	NA
Schisto_mansoni.Chr_1:50082751-50084250	Cercariae	TSS	Yes	Transcript from RNA-Seq, but no annotated gene	No homology found	X-blasted
Schisto_mansoni.Chr_1:52231300-52274950	Cercariae	3' end	Yes	Smp_094660	sodium dependent phosphate transporter 1	NA
Schisto_mansoni.Chr_1:52774801-52778700	Cercariae	TSS	Yes	SmtRNA_01652_Gln_TTG.1.1	tRNA	NA
Schisto_mansoni.Chr_1:6067651-6073300	Cercariae	3' end	Yes	Smp_124280	hypothetical protein	NA
Schisto_mansoni.Chr_1:63445201-63448050	Cercariae	TSS	Yes	Smp_126440	ankyrin repeat domain containing protein 12	NA
Schisto_mansoni.Chr_1:7206901-7250150	Cercariae	Gene body	Yes	SmtRNA_00401_Pseudo_TTG.1.1	tRNA	NA
Schisto_mansoni.Chr_1:7206901-7250150	Cercariae	Gene body / 3'end	Yes	Smp_124100	Splicing factor, arginine:serine rich 16	NA
Schisto_mansoni.Chr_1.unplaced.SC_0010:308,350-385,350	Cercariae	NA	Yes	Multiple	NA	Long region enriched in H3K27me3 in cercariae
Schisto_mansoni.Chr_1.unplaced.SC_0034:851751-900650	Cercariae	TSS / Gene body	Yes	Smp_142270	transcription factor E2 alpha	NA
Schisto_mansoni.Chr_1.unplaced.SC_0034:922251-960150	Cercariae	Gene body / 3'end		Smp_142250	suppressor of cytokine signaling 7	NA
Schisto_mansoni.Chr_1.unplaced.SC_0071:1182151-1235200	Cercariae	Gene body	Yes	Multiple	Multiple	No annotated genes, but multiple transcripts corresponding to repeated sequences and transposable elements in the area
Schisto_mansoni.Chr_1.unplaced.SC_0071:1244001-1252500	Cercariae	Gene body	Yes	Multiple	Multiple	No annotated genes, but multiple transcripts corresponding to repeated sequences and transposable elements in the area
Schisto_mansoni.Chr_1.unplaced.SC_0071:1251850-1273950	Cercariae	Gene body	Yes	Multiple	Multiple	No annotated genes, but multiple transcripts corresponding to repeated sequences and transposable elements in the area
Schisto_mansoni.Chr_2:11175301-11182050	Cercariae	TSS	Yes	Smp_100370	F actin capping protein subunit beta	NA
Schisto_mansoni.Chr_2:12052000-12061150	Cercariae	TES / 3' end	Yes	Smp_186650	f actin capping protein beta subunit	NA
Schisto_mansoni.Chr_2:13549501-13552050	Cercariae	TSS / Gene body	Yes	Transcript from RNA-Seq, but no annotated gene	No homology found	X-blasted
Schisto_mansoni.Chr_2:19227451-1934200	Cercariae	Gene body	Yes	Multiple	Multiple	Multiple transcripts corresponding to repeated sequences and transposable elements, as well as gene body of Smp_124450 in the area
Schisto_mansoni.Chr_2:20109751-20110650	Adults	Intergenic	No	NA	NA	NA
Schisto_mansoni.Chr_2:22596900-22598550	Cercariae	3' end	Yes	Smp_171130	glial cells missing	NA
Schisto_mansoni.Chr_2:31464901-31470750	Cercariae	Promoter	Yes	Smp_174750	COUP-TFI	NA
Schisto_mansoni.Chr_2:4944500-4965500	Cercariae	TSS / Gene body	Yes	Smp_142470	hypothetical protein	NA
Schisto_mansoni.Chr_2:5171650-5182350	Cercariae	TSS	Yes	Smp_242250	anosmin	NA
Schisto_mansoni.Chr_2.unplaced.SC_0108:994201-1003600	Cercariae	TES / 3' end	Yes	Smp_033870	hypothetical protein	NA
Schisto_mansoni.Chr_2.unplaced.SC_0171:363750-364950	Cercariae	Intergenic	No	NA	NA	NA
Schisto_mansoni.Chr_2.unplaced.SC_0171:484801-486450	Cercariae	Intergenic	No	NA	NA	NA
Schisto_mansoni.Chr_3:14994000-14994300	Cercariae	Intergenic	No	NA	NA	NA
Schisto_mansoni.Chr_3:15961001-15972150	Cercariae	Promoter	Yes	Smp_241400	pyruvate kinase	NA
Schisto_mansoni.Chr_3:18542951-18559300	Cercariae	Intergenic	No	NA	NA	NA
Schisto_mansoni.Chr_3:19150051-19152600	Cercariae	Promoter	Yes	Smp_138350	zinc finger protein basonuclin 2	NA
Schisto_mansoni.Chr_3:19440601-19473000	Cercariae	Gene body	Yes	Smp_030050	NK 2 class homeodomain protein Nkx2 5	NA
Schisto_mansoni.Chr_3:19440601-19473000	Cercariae	Gene body	Yes	SmtRNA_00961_Pseudo_TTG.1.1		Long region covering several genes
Schisto_mansoni.Chr_3:20638251-20686650	Cercariae	Gene body	Yes	Smp_144380	homeobox protein MSH C	Long region covering several genes
Schisto_mansoni.Chr_3:21321251-21349450	Cercariae	Gene body	Yes	Multiple	Multiple	Multiple transcripts corresponding to Smp_134860 and Smp_134870
Schisto_mansoni.Chr_3:21330951-21332850	Cercariae	Promoter	Yes	Smp_134870	putative early growth response protein	NA
Schisto_mansoni.Chr_3:21343501-21343800	Cercariae	TSS	Yes	SmtRNA_02370_Pseudo_TTG.1.1	tRNA	NA
Schisto_mansoni.Chr_3:25059701-25064750	Cercariae	Promoter	Yes	SmtRNA_00059_Pseudo_TTG.1.1	tRNA	NA
Schisto_mansoni.Chr_3:25061651-25067750	Cercariae	Promoter	Yes	SmtRNA_00975_Pseudo_TTG.1.1	tRNA	NA
Schisto_mansoni.Chr_3.unplaced.SC_0124:638951-647850	Cercariae	TES	Yes	Smp_047720	hypothetical protein	NA
Schisto_mansoni.Chr_3.unplaced.SC_0233:103951-106050	Cercariae	TSS	Yes	Smp_027610	ribosomal protein S3	NA
Schisto_mansoni.Chr_3.unplaced.SC_0233:74401-77850	Cercariae	Promoter	Yes	Smp_137110	hypothetical protein	NA
Schisto_mansoni.Chr_3.unplaced.SC_0233:77851-84300	Adults	Gene body	Yes	Smp_137120	hypothetical protein	NA
Schisto_mansoni.Chr_3.unplaced.SC_0233:84301-88650	Cercariae	Promoter	Yes	Smp_137120	hypothetical protein	NA
Schisto_mansoni.Chr_3.unplaced.SC_0233:89251-100350	Cercariae	TES	Yes	Smp_027610	ribosomal protein S3	NA
Schisto_mansoni.Chr_4:13772201-13775750	Cercariae	Intergenic	No	NA	NA	NA
Schisto_mansoni.Chr_4:15483601-15496800	Cercariae	Gene body	Yes	Transcript from RNA-Seq, but no annotated gene	No homology found	Long region containing no annotated genes
Schisto_mansoni.Chr_4:15491101-15492600	Cercariae	Promoter / TSS	Yes	Transcript from RNA-Seq, but no annotated gene	No homology found	X-blasted
Schisto_mansoni.Chr_4:18934251-18937000	Cercariae	Promoter / TSS	Yes	Smp_145140	wnt5; wingless type mmtv integration site family	NA
Schisto_mansoni.Chr_4:19809701-19811400	Cercariae	Promoter	Yes	Smp_166150	maternal embryonic leucine zipper kinase	NA
Schisto_mansoni.Chr_4:19917900-19919400	Cercariae	Promoter	Yes	Smp_181560	hox protein Dfd	NA
Schisto_mansoni.Chr_4:2608501-2610600	Cercariae	Promoter	Yes	Smp_150100	hypothetical protein	NA
Schisto_mansoni.Chr_4:27559051-27561000	Cercariae	TSS	Yes	Smp_131030	transmembrane protein 63C	Long region containing gene Smp_131030
Schisto_mansoni.Chr_4:27563101-27617800	Cercariae	Gene body	Yes	Smp_131030	transmembrane protein 63C	Long region containing gene Smp_131030
Schisto_mansoni.Chr_4:28368000-28430850	Cercariae	Gene body	Yes	Smp_131160	hypothetical protein	Long region containing gene Smp_131160
Schisto_mansoni.Chr_4:28382001-28414600	Adults	Promoter	Yes	Smp_131160	hypothetical protein	NA
Schisto_mansoni.Chr_4:8333101-8336700	Cercariae	TSS	Yes	Transcript from RNA-Seq, but no annotated gene	No homology found	X-blasted
Schisto_mansoni.Chr_4:9440651-9481250	Cercariae	Gene body	Yes	Smp_066930	transcription factor sp9	Long region containing gene Smp_066930
Schisto_mansoni.Chr_4.unplaced.SC_0032:1905451-1911450	Cercariae	Promoter	Yes	Transcript from RNA-Seq, but no annotated gene	hypothetical protein Smp_148760	X-blasted
Schisto_mansoni.Chr_5:9177000-9238600	Cercariae	Gene body	Yes	Smp_210130	C Jun amino terminal kinase interacting protein	Long region containing gene Smp_210130
Schisto_mansoni.Chr_6:11377651-11454101	Cercariae	Intergenic	No	NA	NA	NA
Schisto_mansoni.Chr_6:11454101-11480150	Cercariae	Gene body	Yes	Smp_149240	chromobox protein 2	Long region containing gene Smp_149240
Schisto_mansoni.Chr_6:11480150-11602850	Cercariae	Intergenic	No	NA	NA	NA
Schisto_mansoni.Chr_6:14577301-14584650	Cercariae	Gene body	Yes	Smp_149430	phenylalanyl tRNA synthetase	NA
Schisto_mansoni.Chr_6:16790751-16923800	Cercariae	Gene body	Yes	Smp_016680	hypothetical protein	Long region containing 4 small genes and 3 tRNA
Schisto_mansoni.Chr_6:16790751-16923800	Cercariae	Gene body	Yes	SmtRNA_02116_Pseudo_CGA.1.1	tRNA	Long region containing 4 small genes and 3 tRNA
Schisto_mansoni.Chr_6:16790751-16923800	Cercariae	Gene body	Yes	Smp_161620	hypothetical protein	Long region containing 4 small genes and 3 tRNA
Schisto_mansoni.Chr_6:16790751-16923800	Cercariae	Gene body	Yes	SmtRNA_02321_Pseudo_TTG.1.1	tRNA	Long region containing 4 small genes and 3 tRNA
Schisto_mansoni.Chr_6:16790751-16923800	Cercariae	Gene body	Yes	SmtRNA_02241_Leu_CAA.1.1	tRNA	Long region containing 4 small genes and 3 tRNA
Schisto_mansoni.Chr_6:16790751-16923800	Cercariae	Gene body	Yes	Smp_131260	pangolin	Long region containing 4 small genes and 3 tRNA
Schisto_mansoni.Chr_6:16790751-16923800	Cercariae	Gene body	Yes	Smp_131270	hypothetical protein	Long region containing 4 small genes and 3 tRNA
Schisto_mansoni.Chr_6:18257701-18267900	Cercariae	3'end	Yes	Smp_127100 / Smp_127090	yrdC domain containing protein / forkhead protein: forkhead protein domain C3503	3'end of two genes facing each other
Schisto_mansoni.Chr_6:4783801-4853000	Cercariae	Gene body	Yes	Smp_176710	transcriptional factor nfil3:e4bp4	Long region containing gene Smp_176710
Schisto_mansoni.Chr_6:9690001-9707300	Cercariae	Gene body	Yes	Smp_172470	netrin receptor unc5b	Long region containing gene Smp_172470
Schisto_mansoni.Chr_6:9707301-9749950	Cercariae	Gene body	Yes	Smp_172480	Krueppel factor 10 like	Long region containing gene Smp_172480
Schisto_mansoni.Chr_6:9749951-9763700	Cercariae	Gene body	Yes	Smp_172490	hypothetical protein	Long region containing gene Smp_172490
Schisto_mansoni.Chr_7:3072501-3145750	Cercariae	Gene body	Yes	Smp_212350	forkhead box protein P1	NA
Schisto_mansoni.Chr_7:3145750-3290000	Cercariae	3' end / Gene body	Yes	Smp_127920	serine:threonine protein kinase 11	trans_spliced
Schisto_mansoni.Chr_7:3145750-3290000	Cercariae	Gene body	Yes	SmtRNA_00861_Gln_TTG.1.1	tRNA	NA
Schisto_mansoni.Chr_7:3145750-3290000	Cercariae	Gene body	Yes	SmtRNA_00834_Gln_TTG.1.1	tRNA	NA
Schisto_mansoni.Chr_7:9081901-9083850	Cercariae	TES / 3' end	Yes	Transcript from RNA-Seq, but no annotated gene	No homology found	X-blasted
Schisto_mansoni.Chr_W:15097201-15106950	Cercariae	Gene body	Yes	Smp_154010	A.1.12/9 antigen	NA
Schisto_mansoni.Chr_W:29534401-29568500	Cercariae	Intergenic	No	NA	NA	NA
Schisto_mansoni.Chr_W:32913500-32934400	Cercariae	Gene body	Yes	Smp_132060	doublesex and mab 3 transcription	NA
Schisto_mansoni.Chr_W:33933150-33942750	Cercariae	Promoter	Yes	Smp_157860	hypothetical protein	NA
Schisto_mansoni.Chr_W:36627151-36631350	Cercariae	TSS	Yes	Smp_146790	bone morphogenetic protein-like protein	NA
Schisto_mansoni.Chr_W:36690601-36693900	Cercariae	Gene body	Yes	Transcript from RNA-Seq, but no annotated gene	hypothetical protein Smp_045790	X-blasted
Schisto_mansoni.Chr_W:37514250-37514850	Cercariae	TSS	Yes	Smp_046120	vesicular acetylcholine transporter	NA
Schisto_mansoni.Chr_W:41510701-41534750	Cercariae	Gene body	Yes	Smp_194800	ATP dependent RNA helicase Ddx1	NA
Schisto_mansoni.Chr_W:41510701-41534750	Cercariae	Gene body	Yes	SmtRNA_01022_Pseudo_TTG.1.1	tRNA	NA
Schisto_mansoni.Chr_W:41533701-41586250	Cercariae	Gene body	Yes	SmtRNA_00602_Gln_TTG.1.1	tRNA	NA
Schisto_mansoni.Chr_W:41533701-41586250	Cercariae	Gene body	Yes	SmtRNA_00245_Pseudo_CGA.1.1	tRNA	NA
Schisto_mansoni.Chr_W:41533701-41586250	Cercariae	Gene body	Yes	Smp_054350	Forkhead box protein D3	NA
Schisto_mansoni.Chr_W:50040100-50063251	Cercariae	Gene body	Yes	Smp_075220	mitochondrial intermediate peptidase	NA
Schisto_mansoni.Chr_W:50063251-50090150	Cercariae	Promoter / TSS	Yes	Smp_075230	B cell lymphoma:leukemia	NA
Schisto_mansoni.Chr_W:50090150-50136900	Cercariae	Gene body	Yes	SmtRNA_02205_Gln_TTG.1.1	tRNA	NA
Schisto_mansoni.Chr_W:50090150-50136900	Cercariae	Gene body	Yes	Smp_244020	protein pellino 2	NA
Schisto_mansoni.Chr_W:917701-927150	Cercariae	Intergenic	No	NA	NA	NA
Schisto_mansoni.Chr_W.unplaced.SC_0231:1-82750	Cercariae	Gene body	Yes	Smp_168650	microtubule actin cross linking factor 1	NA

## Sheet: H4K20me1
track name="diffregions_only_H4K20me1_diffscore_0.99_seg_299_diffcount_6_7mo" description="diffregions_only_H4K20me1_diffscore_0.99_seg_299_diffcount_6_7mo" visibility=1 itemRgb=Off
Position	Enrichment in ?	Location	Transcripts?	Gene	Function	Note
Schisto_mansoni.Chr_1:10864801-10870450	Cercariae	Gene body	Yes	Smp_079290	RNA binding protein 4	Whole gene is covered by the modification
Schisto_mansoni.Chr_1:10874751-10883050	Cercariae	TSS	Yes	Smp_079270	LIM, zinc binding,domain containing protein	NA
Schisto_mansoni.Chr_1:10879300-11020500	Cercariae	Gene body	Yes	Smp_053390	histone H4	Long region covering several genes
Schisto_mansoni.Chr_1:10879300-11020500	Cercariae	Gene body	Yes	Smp_079260	LIM:homeobox protein Lhx2	Long region covering several genes
Schisto_mansoni.Chr_1:10879300-11020500	Cercariae	Gene body	Yes	Smp_196530	hypothetical protein	Long region covering several genes
Schisto_mansoni.Chr_1:10879300-11020500	Cercariae	Gene body	Yes	SmtRNA_01848_Gln_TTG.1.1	tRNA	Long region covering several genes
Schisto_mansoni.Chr_1:10879300-11020500	Cercariae	Gene body	Yes	SmtRNA_02026_Pseudo_TTG.1.1	tRNA	Long region covering several genes
Schisto_mansoni.Chr_1:10882901-10889100	Cercariae	Gene body	Yes	Smp_079270	LIM, zinc binding,domain containing protein	NA
Schisto_mansoni.Chr_1:12314001-12368600	Cercariae	Gene body	Yes	Smp_080360	hypothetical protein	Long region covering several genes
Schisto_mansoni.Chr_1:12314001-12368600	Cercariae	Gene body	Yes	Smp_165420	zinc finger protein	Long region covering several genes
Schisto_mansoni.Chr_1:12314001-12368600	Cercariae	Gene body	Yes	SmtRNA_01706_Gln_TTG.1.1	tRNA	Long region covering several genes
Schisto_mansoni.Chr_1:13893300-13893600	Cercariae	TSS	Yes	Smp_035460	nicotinate phosphoribosyltransferase	NA
Schisto_mansoni.Chr_1:14902350-14902650	Cercariae	Intron 1	Yes	Smp_035040	hypothetical protein	NA
Schisto_mansoni.Chr_1:15496601-15534750	Cercariae	Gene body	Yes	Smp_034860	nuclear receptor 2DBD-gamma	NA
Schisto_mansoni.Chr_1:15534451-15538950	Cercariae	TSS	Yes	Smp_034850	TWiK family of potassium channels protein 7	NA
Schisto_mansoni.Chr_1:20142001-20143800	Adults	Intron 2	Yes	Smp_140840	inositol 1,4,5 trisphosphate 3 kinase B	NA
Schisto_mansoni.Chr_1:20146501-20150100	Adults	Intron 6	Yes	Smp_140840	inositol 1,4,5 trisphosphate 3 kinase B	NA
Schisto_mansoni.Chr_1:20939351-20997100	Cercariae	Gene body	Yes	Smp_196950	one cut domain family member	Long region covering several genes
Schisto_mansoni.Chr_1:20939351-20997100	Cercariae	Gene body	Yes	SmtRNA_00972_Pseudo_CGA.1.1	tRNA	Long region covering several genes
Schisto_mansoni.Chr_1:27652401-27715000	Cercariae	Gene body	Yes	Smp_150430	Fork head domain transcription factor slp2	Whole gene is covered by the modification
Schisto_mansoni.Chr_1:33806201-33936800	Cercariae	Gene body	Yes	Smp_142560	insulin gene enhancer protein ISL 1	Long region covering several genes
Schisto_mansoni.Chr_1:33806201-33936800	Cercariae	Gene body	Yes	Smp_142570	hypothetical protein	Long region covering several genes
Schisto_mansoni.Chr_1:33806201-33936800	Cercariae	Gene body	Yes	Smp_142580	hypothetical protein	Long region covering several genes
Schisto_mansoni.Chr_1:33806201-33936800	Cercariae	Gene body	Yes	SmtRNA_00557_Pseudo_TAG.1.1	tRNA	Long region covering several genes
Schisto_mansoni.Chr_1:33806201-33936800	Cercariae	Gene body	Yes	SmtRNA_01997_Pseudo_TTG.1.1	tRNA	Long region covering several genes
Schisto_mansoni.Chr_1:33806201-33936800	Cercariae	Gene body	Yes	SmtRNA_02146_Pseudo_TTG.1.1	tRNA	Long region covering several genes
Schisto_mansoni.Chr_1:36660000-36709300	Cercariae	Gene body	Yes	Smp_158490	Ras guanine nucleotide exchange factor RasGEFB	Whole gene is covered by the modification
Schisto_mansoni.Chr_1:37093700-37105400	Adults	Gene body	Yes	Smp_083730	hypothetical protein	NA
Schisto_mansoni.Chr_1:38850751-38851350	Adults	Intron 1	Yes	Smp_125200	Aquaporin 9 (AQP 9) (Small solute channel 1)	NA
Schisto_mansoni.Chr_1:40884001-40884600	Adults	Exon 6	Yes	Smp_126600	hypothetical protein	NA
Schisto_mansoni.Chr_1:41704201-41753891	Cercariae	Gene body	Yes	Smp_144530	hypothetical protein	NA
Schisto_mansoni.Chr_1:41704201-41753891	Cercariae	Gene body	Yes	Smp_144540	hypothetical protein	NA
Schisto_mansoni.Chr_1:41761001-41766250	Adults	Exon 2	Yes	Smp_144550	chromobox protein (chromobox 1)	NA
Schisto_mansoni.Chr_1:46081400-46115800	Cercariae	Gene body	Yes	Smp_133720	KRAB and SCAN domains containing zinc finger	NA
Schisto_mansoni.Chr_1:46538700-46539000	Adults	TSS	Yes	Smp_207010	signal recognition particle 72 kDa subunit	NA
Schisto_mansoni.Chr_1:47734801-47735550	Cercariae	Promoter	Yes	SmtRNA_01129_Gln_TTG.1.1	tRNA	NA
Schisto_mansoni.Chr_1:50955751-50991750	Adults	Gene body	Yes	Smp_072370	RNA polymerase associated protein CTR9	Whole gene is covered by the modification
Schisto_mansoni.Chr_1:5263500-5263800	Cercariae	Gene body	Yes	Smp_129590	RNA polymerase II associated protein 1	NA
Schisto_mansoni.Chr_1:52661001-52800000	Cercariae	Gene body	Yes	Smp_154790	DC STAMP domain containing protein 2	Long region covering several genes
Schisto_mansoni.Chr_1:52661001-52800000	Cercariae	Gene body	Yes	SmtRNA_01386_Pseudo_CGA.1.1	tRNA	Long region covering several genes
Schisto_mansoni.Chr_1:52661001-52800000	Cercariae	Gene body	Yes	SmtRNA_01652_Gln_TTG.1.1	tRNA	Long region covering several genes
Schisto_mansoni.Chr_1:56475600-56475900	Cercariae	Promoter	Yes	SmtRNA_01745_Pseudo_TTG.1.1	tRNA	NA
Schisto_mansoni.Chr_1:56605651-56724600	Cercariae	Gene body	Yes	Smp_176930	cationic amino acid transporter	Long region covering several genes
Schisto_mansoni.Chr_1:56605651-56724600	Cercariae	Gene body	Yes	Smp_181190	hypothetical protein	Long region covering several genes
Schisto_mansoni.Chr_1:56605651-56724600	Cercariae	Gene body	Yes	Smp_181200	zinc finger protein	Long region covering several genes
Schisto_mansoni.Chr_1:56605651-56724600	Cercariae	Gene body	Yes	Smp_188170	hypothetical protein	Long region covering several genes
Schisto_mansoni.Chr_1:56605651-56724600	Cercariae	Gene body	Yes	Smp_197010	hypothetical protein	Long region covering several genes
Schisto_mansoni.Chr_1:6073751-6184600	Cercariae	Gene body	Yes	Smp_003900	T box transcription factor TBX20	trans_spliced, Long region covering several genes
Schisto_mansoni.Chr_1:6073751-6184600	Cercariae	Gene body	Yes	SmtRNA_00846_Gln_TTG.1.1		Long region covering several genes
Schisto_mansoni.Chr_1:6073751-6184600	Cercariae	Gene body	Yes	SmtRNA_00858_Leu_AAG.1.1		Long region covering several genes
Schisto_mansoni.Chr_1:6073751-6184600	Cercariae	Gene body	Yes	SmtRNA_00870_Gln_TTG.1.1		Long region covering several genes
Schisto_mansoni.Chr_1:60822501-60873700	Cercariae	Gene body	Yes	Smp_040390	transcription factor sp5/buttonhead	Whole gene is covered by the modification
Schisto_mansoni.Chr_1:61462451-61643150	Cercariae	Gene body	Yes	Smp_144280	tensin	Long region covering several genes
Schisto_mansoni.Chr_1:61462451-61643150	Cercariae	Gene body	Yes	Smp_144290	hypothetical protein	Long region covering several genes
Schisto_mansoni.Chr_1:61462451-61643150	Cercariae	Gene body	Yes	Smp_144300	tns1 protein	Long region covering several genes
Schisto_mansoni.Chr_1:63789151-63823400	Adults	Gene body	Yes	Smp_001170	Eukaryotic translation initiation factor 3 subunit A	Whole gene is covered by the modification
Schisto_mansoni.Chr_1:65024401-65070300	Cercariae	Gene body	Yes	Smp_000830	homeobox protein smox-3	Whole gene is covered by the modification
Schisto_mansoni.Chr_1:7194001-7206300	Adults	Gene body	Yes	Smp_124100	Splicing factor, arginine:serine rich 16	NA
Schisto_mansoni.Chr_1:7249800-7341550	Cercariae	Gene body	Yes	Smp_124090	B cell lymphoma:leukemia	Long region covering Smp_124090
Schisto_mansoni.Chr_1:7760751-7825000	Cercariae	Gene body	Yes	Smp_124010	homeobox protein OTX1 A	NA
Schisto_mansoni.Chr_1:7760751-7825000	Cercariae	Gene body	Yes	SmtRNA_00194_Pseudo_TTG.1.1	tRNA	NA
Schisto_mansoni.Chr_1:7760751-7825000	Cercariae	Gene body	Yes	SmtRNA_01250_Pseudo_TTG.1.1	tRNA	NA
Schisto_mansoni.Chr_1:9762951-9804000	Cercariae	Gene body	Yes	Smp_162010	MAP:microtubule affinity regulating kinase 3	Whole gene is covered by the modification
Schisto_mansoni.Chr_1.unplaced.SC_0010:1084451-1277101	Cercariae	Gene body	Yes	Smp_019460	hypothetical protein	Long region covering several genes
Schisto_mansoni.Chr_1.unplaced.SC_0010:1084451-1277101	Cercariae	Gene body	Yes	Smp_132780	hypothetical protein	Long region covering several genes
Schisto_mansoni.Chr_1.unplaced.SC_0010:1084451-1277101	Cercariae	Gene body	Yes	Smp_132790	hypothetical protein	Long region covering several genes
Schisto_mansoni.Chr_1.unplaced.SC_0010:1084451-1277101	Cercariae	Gene body	Yes	Smp_132800	STARP antigen	Long region covering several genes
Schisto_mansoni.Chr_1.unplaced.SC_0010:1084451-1277101	Cercariae	Gene body	Yes	Smp_132810	IPR001092 Basic helix-loop-helix dimerisation region bHLH,domain-containing protein	Long region covering several genes
Schisto_mansoni.Chr_1.unplaced.SC_0010:1084451-1277101	Cercariae	Gene body	Yes	SmtRNA_00048_Pseudo_CGA.1.1	tRNA	Long region covering several genes
Schisto_mansoni.Chr_1.unplaced.SC_0010:1084451-1277101	Cercariae	Gene body	Yes	SmtRNA_00207_Gln_TTG.1.1	tRNA	Long region covering several genes
Schisto_mansoni.Chr_1.unplaced.SC_0010:1084451-1277101	Cercariae	Gene body	Yes	SmtRNA_00278_Pseudo_CGA.1.1	tRNA	Long region covering several genes
Schisto_mansoni.Chr_1.unplaced.SC_0010:1084451-1277101	Cercariae	Gene body	Yes	SmtRNA_00332_Pseudo_TTG.1.1	tRNA	Long region covering several genes
Schisto_mansoni.Chr_1.unplaced.SC_0010:1084451-1277101	Cercariae	Gene body	Yes	SmtRNA_00373_Pseudo_TTG.1.1	hypothetical protein	Long region covering several genes
Schisto_mansoni.Chr_1.unplaced.SC_0010:1084451-1277101	Cercariae	Gene body	Yes	SmtRNA_02364_Pseudo_CGA.1.1	tRNA	Long region covering several genes
Schisto_mansoni.Chr_1.unplaced.SC_0010:2204700-2205000	Adults	Promoter / TSS	Yes	Smp_019130	protein CLP1 homolog	NA
Schisto_mansoni.Chr_1.unplaced.SC_0010:4127401-4128750	Cercariae	Intron 2	Yes	Smp_201150	hypothetical protein	NA
Schisto_mansoni.Chr_1.unplaced.SC_0010:57801-154350	Cercariae	Gene body	Yes	Smp_027990	neural gene activation protein	Whole gene is covered by the modification
Schisto_mansoni.Chr_1.unplaced.SC_0010:688201-773900	Cercariae	Gene body	Yes	smp 175700	hypothetical protein	Long region covering several genes
Schisto_mansoni.Chr_1.unplaced.SC_0010:688201-773900	Cercariae	Gene body	Yes	Smp_097460	soluble guanylyl cyclase beta-3	Long region covering several genes
Schisto_mansoni.Chr_1.unplaced.SC_0010:688201-773900	Cercariae	Gene body	Yes	Smp_097470	soluble guanylate cyclase gcy	Long region covering several genes
Schisto_mansoni.Chr_1.unplaced.SC_0010:688201-773900	Cercariae	Gene body	Yes	Smp_175710	homeobox protein aristaless-related	Long region covering several genes
Schisto_mansoni.Chr_1.unplaced.SC_0010:688201-773900	Cercariae	Gene body	Yes	Smp_211230	soluble guanylate cyclase gcy	Long region covering several genes
Schisto_mansoni.Chr_1.unplaced.SC_0010:688201-773900	Cercariae	Gene body	Yes	SmtRNA_00760_Pseudo_CGA.1.1	tRNA	Long region covering several genes
Schisto_mansoni.Chr_1.unplaced.SC_0076:1256751-1271500	Adults	Promoter / TSS	Yes	TCONS_00011148 (Marion)	hypothetical protein MS3_03145	X-blasted
Schisto_mansoni.Chr_1.unplaced.SC_0076:182251-347850	Cercariae	Gene body	Yes	Smp_078490	venom allergen-like protein 14	Long region covering several genes
Schisto_mansoni.Chr_1.unplaced.SC_0076:182251-347850	Cercariae	Gene body	Yes	Smp_164480	tubulin beta chain	Long region covering several genes
Schisto_mansoni.Chr_1.unplaced.SC_0076:182251-347850	Cercariae	Gene body	Yes	Smp_164490	4.1 G protein	Long region covering several genes
Schisto_mansoni.Chr_1.unplaced.SC_0076:182251-347850	Cercariae	Gene body	Yes	Smp_201260	hypothetical protein	Long region covering several genes
Schisto_mansoni.Chr_1.unplaced.SC_0122:165201-242650	Cercariae	Intergenic	No	NA	NA	NA
Schisto_mansoni.Chr_1.unplaced.SC_0122:393800-974500	Cercariae	Gene body	Yes	Smp_201310	hypothetical protein	Long region covering several genes
Schisto_mansoni.Chr_1.unplaced.SC_0122:393800-974500	Cercariae	Gene body	Yes	Smp_201320	hypothetical protein	Long region covering several genes
Schisto_mansoni.Chr_1.unplaced.SC_0122:393800-974500	Cercariae	Gene body	Yes	Smp_201330	hypothetical protein	Long region covering several genes
Schisto_mansoni.Chr_1.unplaced.SC_0122:393800-974500	Cercariae	Gene body	Yes	SmtRNA_00817_Gln_TTG.1.1	tRNA	Long region covering several genes
Schisto_mansoni.Chr_1.unplaced.SC_0122:393800-974500	Cercariae	Gene body	Yes	SmtRNA_00835_Gln_TTG.1.1	tRNA	Long region covering several genes
Schisto_mansoni.Chr_1.unplaced.SC_0122:393800-974500	Cercariae	Gene body	Yes	SmtRNA_01198_Gln_TTG.1.1	tRNA	Long region covering several genes
Schisto_mansoni.Chr_1.unplaced.SC_0122:393800-974500	Cercariae	Gene body	Yes	SmtRNA_01204_Gln_TTG.1.1	tRNA	Long region covering several genes
Schisto_mansoni.Chr_1.unplaced.SC_0122:393800-974500	Cercariae	Gene body	Yes	SmtRNA_01508_Gln_TTG.1.1	tRNA	Long region covering several genes
Schisto_mansoni.Chr_1.unplaced.SC_0122:393800-974500	Cercariae	Gene body	Yes	SmtRNA_01751_Gln_TTG.1.1	tRNA	Long region covering several genes
Schisto_mansoni.Chr_1.unplaced.SC_0122:393800-974500	Cercariae	Gene body	Yes	SmtRNA_02052_Ser_CGA.1.1	tRNA	Long region covering several genes
Schisto_mansoni.Chr_1.unplaced.SC_0153:441450-441750	Cercariae	TSS	Yes	Smp_186930	homeobox protein nk-2	NA
Schisto_mansoni.Chr_1.unplaced.SC_0153:441450-441750	Cercariae	Gene body	Yes	Smp_197200	Ste20-related kinase	Whole gene is covered by the modification
Schisto_mansoni.Chr_2:11478801-11552300	Cercariae	Gene body	Yes	Smp_045330	hypothetical protein	Long region covering several genes
Schisto_mansoni.Chr_2:11478801-11552300	Cercariae	Gene body	Yes	SmtRNA_00232_Gln_TTG.1.1	tRNA	Long region covering several genes
Schisto_mansoni.Chr_2:11478801-11552300	Cercariae	Gene body	Yes	SmtRNA_01346_Gln_TTG.1.1	tRNA	Long region covering several genes
Schisto_mansoni.Chr_2:11538451-11546400	Cercariae	TSS	Yes	Smp_146580	UNCoordinated family member (unc 62)	Whole gene is covered by the modification
Schisto_mansoni.Chr_2:16810501-16857850	Cercariae	Gene body	Yes	Smp_134680	hypothetical protein	Long region covering several genes
Schisto_mansoni.Chr_2:16810501-16857850	Cercariae	Gene body	Yes	Smp_134690	emx homeobox protein	Long region covering several genes
Schisto_mansoni.Chr_2:16810501-16857850	Cercariae	Gene body	Yes	Smp_156510	PDZ and LIM domain protein 7	Long region covering several genes
Schisto_mansoni.Chr_2:20962751-21003000	Cercariae	Gene body	Yes	Smp_157280	zinc finger protein ZIC 5	Whole gene is covered by the modification
Schisto_mansoni.Chr_2:2280201-2327250	Cercariae	Gene body	Yes	Smp_155690	Sox family of transcription factor	Whole gene is covered by the modification
Schisto_mansoni.Chr_2:23878851-23947300	Cercariae	Gene body	Yes	Smp_212390	ubiquitin specific peptidase 2 (C19 family)	Long region covering several genes
Schisto_mansoni.Chr_2:23878851-23947300	Cercariae	Gene body	Yes	SmtRNA_00758_Pseudo_???.1.1	tRNA	Long region covering several genes
Schisto_mansoni.Chr_2:23878851-23947300	Cercariae	Gene body	Yes	SmtRNA_01490_Gln_TTG.1.1	tRNA	Long region covering several genes
Schisto_mansoni.Chr_2:28489801-28583600	Cercariae	Gene body	Yes	Smp_039470	SIX class homeobox transcription factor SIX41	Long region covering several genes
Schisto_mansoni.Chr_2:28489801-28583600	Cercariae	Gene body	Yes	Smp_125520	protein midA, mitochondrial	Long region covering several genes
Schisto_mansoni.Chr_2:28489801-28583600	Cercariae	Exon 1 / Intron 1	Yes	Smp_143620	muscle specific protein h; muscle specific protein d; muscle specific protein b	Long region covering several genes
Schisto_mansoni.Chr_2:33288151-33327300	Cercariae	Gene body	Yes	Smp_191310	histone deacetylase 4	Whole gene is covered by the modification
Schisto_mansoni.Chr_2:4376700-4377300	Cercariae	Gene body	Yes	Smp_180570	nicotinic acetylcholine receptor	H3K4me3 peak at the TSS
Schisto_mansoni.Chr_2:511851-563300	Adults	TSS / Gene body	Yes	Smp_139810	coiled coil domain containing protein 39	NA
Schisto_mansoni.Chr_2:6982651-6987150	Cercariae	Gene body	Yes	Smp_140710	hypothetical protein	trans_spliced
Schisto_mansoni.Chr_2:7000201-7003350	Cercariae	Gene body	Yes	SmtRNA_02265_Pseudo_TTG.1.1	tRNA	NA
Schisto_mansoni.Chr_2:7003351-7020150	Cercariae	Gene body	Yes	Smp_034300	transcription factor ETV6	Long region covering several genes
Schisto_mansoni.Chr_2:7003351-7020150	Cercariae	Gene body / 3' end	Yes	Smp_034310	hypothetical protein	Long region covering several genes
Schisto_mansoni.Chr_2:7047851-7097300	Cercariae	Gene body	Yes	Smp_140720	hypothetical protein	Long region covering several genes
Schisto_mansoni.Chr_2:7047851-7097300	Cercariae	Gene body	Yes	Smp_140730	homeobox protein Nkx 3	Long region covering several genes
Schisto_mansoni.Chr_2:7047851-7097300	Cercariae	Gene body	Yes	Smp_140740	hypothetical protein	Long region covering several genes
Schisto_mansoni.Chr_2:7047851-7097300	Cercariae	Gene body	Yes	Smp_212160	hypothetical protein	Long region covering several genes
Schisto_mansoni.Chr_2:7047851-7097300	Cercariae	Gene body	Yes	SmtRNA_01808_Pseudo_TTC.1.1	tRNA	Long region covering several genes
Schisto_mansoni.Chr_3:15441901-15445350	Adults	Promoter	Yes	SmtRNA_01122_Gln_TTG.1.1	tRNA	Whole gene is covered by the modification
Schisto_mansoni.Chr_3:15528951-15539900	Cercariae	Gene body	Yes	Smp_021340	max dimerization protein 3	Whole gene is covered by the modification
Schisto_mansoni.Chr_3:1556351-1623200	Cercariae	Gene body	Yes	Smp_158000	homeobox protein SMOX-5	Whole gene is covered by the modification
Schisto_mansoni.Chr_3:15700051-15703650	Adults	Intergenic	No	NA	NA	NA
Schisto_mansoni.Chr_3:1627851-1705600	Adults	Gene body	Yes	Smp_157980	hypothetical protein	trans_spliced, Whole gene is covered by the modification
Schisto_mansoni.Chr_3:18536001-18626000	Cercariae	Gene body	Yes	Smp_138230	doublesex and mab-3 related transcription factor 1	Long region covering several genes
Schisto_mansoni.Chr_3:18536001-18626000	Cercariae	Gene body	Yes	SmtRNA_00147_Gln_TTG.1.1	tRNA	Long region covering several genes
Schisto_mansoni.Chr_3:1862251-1864250	Adults	TSS alt	Yes	Smp_099810	telomerase protein component; telomerase associated protein	NA
Schisto_mansoni.Chr_3:18873301-18875850	Adults	TSS	Yes	Smp_029800	Band 4	NA
Schisto_mansoni.Chr_3:19100001-19200950	Cercariae	Gene body	Yes	Smp_138340	hypothetical protein	Whole gene is covered by the modification
Schisto_mansoni.Chr_3:19100001-19200950	Cercariae	Gene body	Yes	Smp_138350	zinc finger protein basonuclin 2	Whole gene is covered by the modification
Schisto_mansoni.Chr_3:19551551-19566000	Cercariae	Gene body	Yes	SmtRNA_02135_Pseudo_TTG.1.1	tRNA	Whole gene is covered by the modification
Schisto_mansoni.Chr_3:27794501-27933350	Cercariae	Gene body	Yes	Smp_181280	hypothetical protein	Long region covering several genes
Schisto_mansoni.Chr_3:27794501-27933350	Cercariae	Gene body	Yes	SmtRNA_02088_Pseudo_TTG.1.1	tRNA	Long region covering several genes
Schisto_mansoni.Chr_3:27794501-27933350	Cercariae	Gene body	Yes	SmtRNA_02088_Pseudo_TTG.1.1	tRNA	Long region covering several genes
Schisto_mansoni.Chr_3:563700-650700	Cercariae	Gene body	Yes	Smp_194660	transcription factor collier	Long region covering several genes
Schisto_mansoni.Chr_3:563700-650700	Cercariae	Gene body	Yes	Smp_194670	transcription factor coe3	Long region covering several genes
Schisto_mansoni.Chr_3:740250-740700	Adults	TSS	Yes	TCONS_00016753 (Julie)	No homology found	X-blasted
Schisto_mansoni.Chr_3:791401-804500	Cercariae	TSS	Yes	TCONS_00015249 (Julie)	TPA:endonuclease-reverse transcriptase	X-blasted
Schisto_mansoni.Chr_3:9702101-9726200	Cercariae	Intergenic	Yes	NA	NA	NA
Schisto_mansoni.Chr_3:9890151-9940000	Cercariae	Gene body	Yes	Smp_013600	homeobox protein Nkx 5	Whole gene is covered by the modification
Schisto_mansoni.Chr_3.unplaced.SC_0077:1010301-1095850	Cercariae	Gene body	Yes	Smp_161600	sox transcription factor	Long region covering several genes
Schisto_mansoni.Chr_3.unplaced.SC_0077:1010301-1095850	Cercariae	Gene body	Yes	SmtRNA_00679_Pseudo_TTG.1.1	tRNA	Long region covering several genes
Schisto_mansoni.Chr_3.unplaced.SC_0083:1114101-1140850	Cercariae	Gene body	Yes	Smp_138750	alpha fucosyltransferase m; alpha fucosyltransferase k; alpha fucosyltransferase j; alpha fucosyltransferase i	Long region covering several genes
Schisto_mansoni.Chr_3.unplaced.SC_0083:1114101-1140850	Cercariae	Gene body	Yes	SmtRNA_01586_Gln_TTG.1.1	tRNA	Long region covering several genes
Schisto_mansoni.Chr_3.unplaced.SC_0083:1235151-1358900	Cercariae	Gene body	Yes	Smp_138720	protein disulfide isomerase	Whole gene is covered by the modification
Schisto_mansoni.Chr_3.unplaced.SC_0083:1418501-1515300	Cercariae	Gene body	Yes	Smp_179420	egg protein CP391S	Long region covering several genes
Schisto_mansoni.Chr_3.unplaced.SC_0083:1418501-1515300	Cercariae	Gene body	Yes	Smp_202340	hypothetical protein	Long region covering several genes
Schisto_mansoni.Chr_3.unplaced.SC_0141:772501-795000	Adults	Gene body	Yes	Smp_151750	meiotic recombination protein rec8	Whole gene is covered by the modification
Schisto_mansoni.Chr_3.unplaced.SC_0192:159001-194000	Cercariae	Gene body	Yes	Smp_113680	hypothetical protein	Long region covering several genes
Schisto_mansoni.Chr_3.unplaced.SC_0192:159001-194000	Cercariae	Gene body	Yes	Smp_125970	gastrula zinc finger protein xFG20 1	Long region covering several genes
Schisto_mansoni.Chr_4:16179501-16241600	Cercariae	Gene body	Yes	Smp_160670	paired box protein pax 6	Whole gene is covered by the modification
Schisto_mansoni.Chr_4:16612501-16658300	Cercariae	Gene body	Yes	Smp_171750	axis inhibition protein axin	Whole gene is covered by the modification
Schisto_mansoni.Chr_4:1722351-1803700	Cercariae	Gene body	Yes	Smp_172600	hedgehog	Long region covering several genes
Schisto_mansoni.Chr_4:1722351-1803700	Cercariae	Gene body	Yes	SmtRNA_01151_Gln_TTG.1.1	tRNA	Long region covering several genes
Schisto_mansoni.Chr_4:1722351-1803700	Cercariae	Gene body	Yes	SmtRNA_01924_Pseudo_TTG.1.1	tRNA	Long region covering several genes
Schisto_mansoni.Chr_4:1722351-1803700	Cercariae	Gene body	Yes	SmtRNA_02083_Gln_TTG.1.1	tRNA	Long region covering several genes
Schisto_mansoni.Chr_4:20159351-20218100	Cercariae	Gene body	Yes	Smp_062490	DNA-binding protein, putative	Long region covering several genes
Schisto_mansoni.Chr_4:20159351-20218100	Cercariae	Gene body	Yes	Smp_155850	heterogeneous nuclear ribonucleoprotein	Long region covering several genes
Schisto_mansoni.Chr_4:20159351-20218100	Cercariae	Gene body	Yes	SmtRNA_01865_Pseudo_TTG.1.1	tRNA	Long region covering several genes
Schisto_mansoni.Chr_4:2554601-2642100	Cercariae	Gene body	Yes	Smp_052150	hypothetical protein	Long region covering several genes
Schisto_mansoni.Chr_4:2554601-2642100	Cercariae	Gene body	Yes	Smp_052160	hypothetical protein	trans_spliced, Long region covering several genes
Schisto_mansoni.Chr_4:2554601-2642100	Cercariae	Gene body	Yes	Smp_150100	hypothetical protein	Long region covering several genes
Schisto_mansoni.Chr_4:2554601-2642100	Cercariae	Gene body	Yes	Smp_150110	hypothetical protein	Long region covering several genes
Schisto_mansoni.Chr_4:2554601-2642100	Cercariae	Gene body	Yes	Smp_150120	hypothetical protein	Long region covering several genes
Schisto_mansoni.Chr_4:29753851-29846000	Cercariae	Gene body	Yes	Smp_170750	paired box protein pax 6	Long region covering several genes
Schisto_mansoni.Chr_4:29753851-29846000	Cercariae	Gene body	Yes	SmtRNA_02218_Pseudo_TTG.1.1	tRNA	Long region covering several genes
Schisto_mansoni.Chr_4:29753851-29846000	Cercariae	Gene body	Yes	SmtRNA_02333_Pseudo_TTG.1.1	tRNA	Long region covering several genes
Schisto_mansoni.Chr_4:31513701-31569700	Adults	Gene body	Yes	sma.5s-19.1	rRNA	Long region covering several genes
Schisto_mansoni.Chr_4:31513701-31569700	Adults	Gene body	Yes	Smp_150970	RAB6 interacting protein 2 (ERC protein 1)	Long region covering several genes
Schisto_mansoni.Chr_4:31513701-31569700	Adults	Gene body	Yes	SmtRNA_00171_Pseudo_TTG.1.1	tRNA	Long region covering several genes
Schisto_mansoni.Chr_4:31513701-31569700	Adults	Gene body	Yes	SmtRNA_02296_Pseudo_TTG.1.1	tRNA	Long region covering several genes
Schisto_mansoni.Chr_4:5004501-5046200	Cercariae	Gene body	Yes	Smp_038730	hypothetical protein	Long region covering several genes
Schisto_mansoni.Chr_4:5004501-5046200	Cercariae	Gene body	Yes	Smp_182770	hypothetical protein	Long region covering several genes
Schisto_mansoni.Chr_4:5004501-5046200	Cercariae	Gene body	Yes	SmtRNA_01330_Arg_CCG.1.1	tRNA	Long region covering several genes
Schisto_mansoni.Chr_4:5082601-5092600	Cercariae	Gene body	Yes	Smp_038700	RING finger protein 10	Whole gene is covered by the modification
Schisto_mansoni.Chr_4:5106401-5145800	Cercariae	Gene body	Yes	Smp_143190	hypothetical protein	Long region covering several genes
Schisto_mansoni.Chr_4:5106401-5145800	Cercariae	Gene body	Yes	SmtRNA_01818_Pseudo_CGA.1.1	tRNA	Long region covering several genes
Schisto_mansoni.Chr_4:5173801-5304300	Cercariae	Gene body	Yes	Smp_143180	zinc finger protein	Long region covering several genes
Schisto_mansoni.Chr_4:5173801-5304300	Cercariae	Gene body	Yes	SmtRNA_02000_Gln_TTG.1.1	tRNA	Long region covering several genes
Schisto_mansoni.Chr_4:5381001-5479300	Cercariae	Gene body	Yes	Smp_143160	hypothetical protein	Long region covering several genes
Schisto_mansoni.Chr_4:5381001-5479300	Cercariae	Gene body	Yes	SmtRNA_00560_Pseudo_CGA.1.1	tRNA	Long region covering several genes
Schisto_mansoni.Chr_4:5381001-5479300	Cercariae	Gene body	Yes	SmtRNA_00982_Pseudo_TTG.1.1	tRNA	Long region covering several genes
Schisto_mansoni.Chr_4:5381001-5479300	Cercariae	Gene body	Yes	SmtRNA_02149_Gln_TTG.1.1	tRNA	Long region covering several genes
Schisto_mansoni.Chr_4:640101-665000	Adults	Gene body	Yes	Smp_198050	filamin	Long region covering several genes
Schisto_mansoni.Chr_4:640101-665000	Adults	Gene body	Yes	SmtRNA_00357_Pseudo_TGA.1.1	tRNA	Long region covering several genes
Schisto_mansoni.Chr_4:6691301-6706500	Adults	Gene body / 3' end	Yes	Smp_050570	TAF9 RNA polymerase II, TATA box binding protein	NA
Schisto_mansoni.Chr_4:7078401-7196750	Cercariae	Gene body	Yes	Smp_126870	homeobox protein Nkx 6	Long region covering several genes
Schisto_mansoni.Chr_4:7078401-7196750	Cercariae	Gene body	Yes	SmtRNA_00499_Pseudo_CAA.1.1	tRNA	Long region covering several genes
Schisto_mansoni.Chr_4:9433751-9529400	Cercariae	Gene body	Yes	Smp_066930	transcription factor sp9	Long region covering several genes
Schisto_mansoni.Chr_4:9433751-9529400	Cercariae	Gene body	Yes	Smp_158370	tubulin monoglycylase TTLL3	Long region covering several genes
Schisto_mansoni.Chr_4.unplaced.SC_0032:975201-990700	Adults	Gene body	Yes	Smp_050160	E3 ubiquitin protein ligase RING1	trans_spliced, Whole gene is covered by the modification
Schisto_mansoni.Chr_5:8462601-8559000	Cercariae	Gene body	Yes	Smp_155250	nuclear receptor subfamily 2 group E member	Whole gene is covered by the modification
Schisto_mansoni.Chr_5:9089601-9168000	Cercariae	Gene body	Yes	Smp_169280	GTP binding protein 1	trans_spliced, Long region covering several genes
Schisto_mansoni.Chr_5:9089601-9168000	Cercariae	Gene body	Yes	Smp_210120	homeobox protein six	Whole gene is covered by the modification
Schisto_mansoni.Chr_6:10373251-10427700	Cercariae	Gene body	Yes	Smp_082330	transcriptional repressor CTCFL	Long region covering several genes
Schisto_mansoni.Chr_6:10373251-10427700	Cercariae	Gene body	Yes	Smp_181630	hypothetical protein	Long region covering several genes
Schisto_mansoni.Chr_6:10373251-10427700	Cercariae	Gene body	Yes	Transcript from RNA-Seq, but no annotated gene	No homology found	X-blasted, Long region covering several genes
Schisto_mansoni.Chr_6:11028251-11095300	Cercariae	Gene body	Yes	Smp_024900	retinoblastoma protein 1	trans_spliced, Long region covering several genes
Schisto_mansoni.Chr_6:11028251-11095300	Cercariae	Gene body	Yes	Smp_135710	forkhead box protein K1	Long region covering several genes
Schisto_mansoni.Chr_6:11318501-11359250	Cercariae	Gene body	Yes	SmtRNA_00647_Gln_TTG.1.1	tRNA	Whole gene is covered by the modification
Schisto_mansoni.Chr_6:11700851-11707100	Adults	Intergenic	No	NA	NA	NA
Schisto_mansoni.Chr_6:12495701-12532100	Cercariae	Gene body	Yes	Smp_059610	hypothetical protein	Long region covering several genes
Schisto_mansoni.Chr_6:12495701-12532100	Cercariae	Gene body	Yes	Smp_154250	ring finger protein unkempt	Long region covering several genes
Schisto_mansoni.Chr_6:13847550-13847850	Cercariae	Intergenic	No	NA	NA	NA
Schisto_mansoni.Chr_6:14510001-14617350	Cercariae	Gene body / 3' end	Yes	Smp_051120	hypothetical protein	Long region covering several genes
Schisto_mansoni.Chr_6:14510001-14617350	Cercariae	Gene body	Yes	Smp_051130	ergs ets transcription factor; ergl ets transcription factor	Long region covering several genes
Schisto_mansoni.Chr_6:14510001-14617350	Cercariae	Gene body	Yes	Smp_149430	phenylalanyl tRNA synthetase	Long region covering several genes
Schisto_mansoni.Chr_6:14510001-14617350	Cercariae	Gene body	Yes	SmtRNA_00240_Gln_TTG.1.1	tRNA	Long region covering several genes
Schisto_mansoni.Chr_6:1473751-1481200	Adults	Intron 26	Yes	Smp_170870	PDZ domain containing protein GIPC3	NA
Schisto_mansoni.Chr_6:18215801-18239300	Cercariae	Gene body	Yes	Smp_009300	hypothetical protein	Whole gene is covered by the modification
Schisto_mansoni.Chr_6:18242001-18244850	Adults	TSS / Gene body	Yes	Smp_127100	yrdC domain containing protein	NA
Schisto_mansoni.Chr_6:18314801-18329900	Adults	TSS / Gene body	Yes	Smp_127080	hypothetical protein	NA
Schisto_mansoni.Chr_6:207551-218100	Adults	TSS / Gene body	Yes	Smp_174680	Diphthamide biosynthesis protein 2	NA
Schisto_mansoni.Chr_6:2170001-2221650	Cercariae	Gene body	Yes	Smp_123120	hypothetical protein	Long region covering several genes
Schisto_mansoni.Chr_6:2170001-2221650	Cercariae	Gene body	Yes	SmtRNA_01219_Pseudo_TTG.1.1	tRNA	Long region covering several genes
Schisto_mansoni.Chr_6:2257101-2281300	Cercariae	Gene body	Yes	Smp_001950	hypothetical protein	Whole gene is covered by the modification
Schisto_mansoni.Chr_6:2336801-2403700	Cercariae	Gene body	Yes	Smp_001980	barh 2 homeobox protein	Long region covering several genes
Schisto_mansoni.Chr_6:2336801-2403700	Cercariae	Gene body	Yes	Smp_123140	hypothetical protein	Long region covering several genes
Schisto_mansoni.Chr_6:2336801-2403700	Cercariae	Gene body	Yes	SmtRNA_01944_Gln_TTG.1.1	tRNA	Long region covering several genes
Schisto_mansoni.Chr_6:2336801-2403700	Cercariae	Gene body	Yes	SmtRNA_02093_Gln_TTG.1.1	tRNA	Long region covering several genes
Schisto_mansoni.Chr_6:9582101-9603500	Cercariae	Gene body	Yes	Smp_172460	Krueppel factor 10 like	Long region covering several genes
Schisto_mansoni.Chr_7:2873401-2880300	Adults	TSS / Gene body	Yes	Smp_127870	neurotrimin (hnt)	NA
Schisto_mansoni.Chr_7:3020101-3039300	Cercariae	Gene body	Yes	Smp_010820	peptidyl-alpha-hydroxyglycine alpha-amidating lyase	NA
Schisto_mansoni.Chr_7:5102201-5172450	Cercariae	Gene body	Yes	SmtRNA_00248_Pseudo_CGA.1.1	tRNA	Whole gene is covered by the modification
Schisto_mansoni.Chr_7:5174301-5244350	Cercariae	Gene body	Yes	Smp_152970	hypothetical protein	Long region covering several genes
Schisto_mansoni.Chr_7:5174301-5244350	Cercariae	Gene body	Yes	Smp_152980	brain specific homeobox protein	Long region covering several genes
Schisto_mansoni.Chr_7:5174301-5244350	Cercariae	Gene body	Yes	Smp_152990	tetraspanin CD63 receptor	Long region covering several genes
Schisto_mansoni.Chr_7:5174301-5244350	Cercariae	Gene body	Yes	SmtRNA_00307_Pseudo_???.1.1	tRNA	Long region covering several genes
Schisto_mansoni.Chr_7:5174301-5244350	Cercariae	Gene body	Yes	SmtRNA_01030_Pseudo_TTG.1.1	tRNA	Long region covering several genes
Schisto_mansoni.Chr_7:5244351-5334600	Cercariae	Gene body	Yes	Smp_152950	hypothetical protein	Long region covering several genes
Schisto_mansoni.Chr_7:5244351-5334600	Cercariae	Gene body	Yes	Smp_152960	rab effector MyRIP	Long region covering several genes
Schisto_mansoni.Chr_7:5334600-5400700	Cercariae	Gene body	Yes	Smp_057360	serine:threonine protein kinase SIK3	Long region covering several genes
Schisto_mansoni.Chr_7:5334600-5400700	Cercariae	Gene body	Yes	Smp_152940	otopetrin	Long region covering several genes
Schisto_mansoni.Chr_7:6,862051-687700	Cercariae	Gene body	Yes	Smp_134580	hypothetical protein	Whole gene is covered by the modification
Schisto_mansoni.Chr_7:6674201-6791700	Cercariae	Gene body	Yes	Smp_134590	unc 13 (munc13)	Long region covering several genes
Schisto_mansoni.Chr_7:6674201-6791700	Cercariae	Gene body	Yes	SmtRNA_01788_Gln_TTG.1.1	tRNA	Long region covering several genes
Schisto_mansoni.Chr_7:6674201-6791700	Cercariae	Gene body	Yes	SmtRNA_02125_Pseudo_TTG.1.1	tRNA	Long region covering several genes
Schisto_mansoni.Chr_7:8348001-8481100	Cercariae	Gene body	Yes	Smp_041450	tensin C1 domain containing phosphatase	Long region covering several genes
Schisto_mansoni.Chr_7:8348001-8481100	Cercariae	Gene body	Yes	Smp_126510	hypothetical protein	Long region covering several genes
Schisto_mansoni.Chr_7:9082301-9120400	Cercariae	Gene body	Yes	Smp_139360	Coup-TFII	Whole gene is covered by the modification
Schisto_mansoni.Chr_7:9559601-9576800	Cercariae	Gene body	Yes	Smp_188960	hypothetical protein	Whole gene is covered by the modification
Schisto_mansoni.Chr_7.unplaced.SC_0100:828601-846000	Adults	Gene body	Yes	Smp_041450	asparaginyl tRNA synthetase	Whole gene is covered by the modification
Schisto_mansoni.Chr_W:16478201-16492500	Cercariae	Gene body	Yes	Smp_053420	fermitin family 1	Long region covering several genes
Schisto_mansoni.Chr_W:16478201-16492500	Cercariae	Gene body	Yes	Smp_203470	hypothetical protein	Long region covering several genes
Schisto_mansoni.Chr_W:16778001-16830000	Cercariae	Gene body	Yes	Smp_174320	Protein lozenge	Whole gene is covered by the modification
Schisto_mansoni.Chr_W:19240001-19359400	Cercariae	Gene body	Yes	Smp_128330	ets	Long region covering several genes
Schisto_mansoni.Chr_W:19240001-19359400	Cercariae	Gene body	Yes	Smp_128340	NAD dependent epimerase:dehydratase	Long region covering several genes
Schisto_mansoni.Chr_W:19240001-19359400	Cercariae	Gene body	Yes	Smp_128350	PR domain zinc finger protein 1	Long region covering several genes
Schisto_mansoni.Chr_W:19240001-19359400	Cercariae	Gene body	Yes	SmtRNA_00501_Pseudo_TTG.1.1	tRNA	Long region covering several genes
Schisto_mansoni.Chr_W:19423001-19533000	Cercariae	Gene body	Yes	Smp_011560	tetraspanin CD63 receptor	Long region covering several genes
Schisto_mansoni.Chr_W:19423001-19533000	Cercariae	Gene body	Yes	Smp_128370	glutamate synthase	Long region covering several genes
Schisto_mansoni.Chr_W:19866001-19880500	Cercariae	Intergenic	No	NA	NA	NA
Schisto_mansoni.Chr_W:2204201-2294300	Cercariae	Gene body	Yes	Smp_142940	paired box protein pax	Long region covering several genes
Schisto_mansoni.Chr_W:2204201-2294300	Cercariae	Gene body	Yes	Smp_142950	DNA directed RNA polymerase III subunit	Long region covering several genes
Schisto_mansoni.Chr_W:2204201-2294300	Cercariae	Gene body	Yes	SmtRNA_01999_Pseudo_TTG.1.1	tRNA	Long region covering several genes
Schisto_mansoni.Chr_W:2204201-2294300	Cercariae	Gene body	Yes	SmtRNA_02148_Pseudo_TTG.1.1	tRNA	Long region covering several genes
Schisto_mansoni.Chr_W:24953801-24984200	Cercariae	TSS / Gene body	Yes	Smp_178780	single minded	Long region covering several genes
Schisto_mansoni.Chr_W:2704701-2827900	Cercariae	Gene body	Yes	Smp_245410	striated muscle preferentially expressed protein	Long region covering several genes
Schisto_mansoni.Chr_W:2704701-2827900	Cercariae	Gene body	Yes	SmtRNA_01647_Pseudo_GCG.1.1	tRNA	Long region covering several genes
Schisto_mansoni.Chr_W:2704701-2827900	Cercariae	Gene body	Yes	SmtRNA_01858_Pseudo_TTG.1.1	tRNA	Long region covering several genes
Schisto_mansoni.Chr_W:32913301-32934500	Cercariae	Gene body	Yes	Smp_132060	doublesex and mab 3 transcription	Whole gene is covered by the modification
Schisto_mansoni.Chr_W:33739700-34122200	Cercariae	Gene body	Yes	Smp_066050	transcriptional enhancer factor TEF 1	Long region covering several genes
Schisto_mansoni.Chr_W:33739700-34122200	Cercariae	Gene body	Yes	Smp_157840	transcription factor AP 2 epsilon	Long region covering several genes
Schisto_mansoni.Chr_W:33739700-34122200	Cercariae	Gene body	Yes	Smp_157850	hypothetical protein	Long region covering several genes
Schisto_mansoni.Chr_W:33739700-34122200	Cercariae	Gene body	Yes	Smp_157860	hypothetical protein	Long region covering several genes
Schisto_mansoni.Chr_W:33739700-34122200	Cercariae	Gene body	Yes	Smp_157870	hypothetical protein	Long region covering several genes
Schisto_mansoni.Chr_W:33739700-34122200	Cercariae	Gene body	Yes	Smp_157880	spermatogenesis associated protein 1	Long region covering several genes
Schisto_mansoni.Chr_W:33739700-34122200	Cercariae	Gene body	Yes	Smp_191280	hypothetical protein	Long region covering several genes
Schisto_mansoni.Chr_W:33739700-34122200	Cercariae	Gene body	Yes	Smp_204190	DNA double strand break repair rad50 ATPase	Long region covering several genes
Schisto_mansoni.Chr_W:33739700-34122200	Cercariae	Gene body	Yes	SmtRNA_01059_Gln_TTG.1.1	tRNA	Long region covering several genes
Schisto_mansoni.Chr_W:36737001-36748000	Cercariae	Gene body	Yes	Smp_045810	delta aminolevulinic acid dehydratase	Whole gene is covered by the modification
Schisto_mansoni.Chr_W:37460501-37542600	Cercariae	Gene body	Yes	Smp_046120	vesicular acetylcholine transporter	Long region covering several genes
Schisto_mansoni.Chr_W:37460501-37542600	Cercariae	TSS / Gene body	Yes	Smp_146910	choline acetyltransferase	trans_spliced, Long region covering several genes
Schisto_mansoni.Chr_W:39061201-39063900	Cercariae	Gene body	Yes	Smp_024010	microsomal glutathione S transferase 1	Whole gene is covered by the modification
Schisto_mansoni.Chr_W:40726801-40811100	Cercariae	Gene body	Yes	Smp_203760	hypothetical protein	Long region covering several genes
Schisto_mansoni.Chr_W:40726801-40811100	Cercariae	Gene body	Yes	SmtRNA_02297_Pseudo_ACA.1.1	tRNA	Long region covering several genes
Schisto_mansoni.Chr_W:41193101-41209300	Cercariae	Gene body	Yes	Smp_054440	tensin	Long region covering several genes
Schisto_mansoni.Chr_W:41193101-41209300	Cercariae	Gene body	Yes	Smp_203790	hypothetical protein	Long region covering several genes
Schisto_mansoni.Chr_W:41193101-41223000	Cercariae	TES / 3'end	Yes	Smp_054450	Protein archease	Long region covering several genes
Schisto_mansoni.Chr_W:41209301-41219000	Adults	TSS / Gene body	Yes	Smp_054450	Protein archease	NA
Schisto_mansoni.Chr_W:41224001-41311001	Cercariae	Gene body	Yes	Smp_054430	hypothetical protein	Long region covering several genes
Schisto_mansoni.Chr_W:41224001-41311001	Cercariae	Gene body	Yes	Smp_151270	hypothetical protein	Long region covering several genes
Schisto_mansoni.Chr_W:41224001-41311001	Cercariae	Gene body	Yes	SmtRNA_00172_Pseudo_TTG.1.1	tRNA	Long region covering several genes
Schisto_mansoni.Chr_W:41224001-41311001	Cercariae	Gene body	Yes	SmtRNA_01637_Gln_TTG.1.1	tRNA	Long region covering several genes
Schisto_mansoni.Chr_W:41439601-41465700	Adults	Gene body	Yes	Smp_194810	ATP dependent RNA helicase Ddx1	Long region covering several genes
Schisto_mansoni.Chr_W:41439601-41465700	Adults	Gene body	Yes	SmtRNA_01370_Pseudo_TTG.1.1	tRNA	Long region covering several genes
Schisto_mansoni.Chr_W:41532501-41615700	Cercariae	Gene body	Yes	Smp_054340	chaperonin containing t complex protein 1 beta	Long region covering several genes
Schisto_mansoni.Chr_W:41532501-41615700	Cercariae	Gene body	Yes	Smp_054350	Forkhead box protein D3	Long region covering several genes
Schisto_mansoni.Chr_W:41532501-41615700	Cercariae	Gene body	Yes	SmtRNA_00245_Pseudo_CGA.1.1	tRNA	Long region covering several genes
Schisto_mansoni.Chr_W:41532501-41615700	Cercariae	Gene body	Yes	SmtRNA_00602_Gln_TTG.1.1	tRNA	Long region covering several genes
Schisto_mansoni.Chr_W:42255401-42279600	Cercariae	Gene body	Yes	Smp_146040	hypothetical protein	Whole gene is covered by the modification
Schisto_mansoni.Chr_W:42289751-42297200	Adults	Intron 1-2	Yes	Smp_060180	nucleoporin seh1 (sec13 protein)	NA
Schisto_mansoni.Chr_W:42336301-42446500	Cercariae	Gene body	Yes	Smp_171440	mind bomb	Long region covering several genes
Schisto_mansoni.Chr_W:42336301-42446500	Cercariae	Gene body	Yes	Smp_197430	hypothetical protein	Long region covering several genes
Schisto_mansoni.Chr_W:42336301-42446500	Cercariae	Gene body	Yes	Smp_244340	zinc finger homeodomain 4	Long region covering several genes
Schisto_mansoni.Chr_W:42449201-42559450	Cercariae	Gene body	Yes	Smp_171450	E3 ubiquitin protein ligase mib1	Long region covering several genes
Schisto_mansoni.Chr_W:42449201-42559450	Cercariae	Gene body	Yes	Smp_171460	neural cell adhesion molecule	Long region covering several genes
Schisto_mansoni.Chr_W:42449201-42559450	Cercariae	Gene body	Yes	SmtRNA_01142_Pseudo_CGA.1.1	tRNA	Long region covering several genes
Schisto_mansoni.Chr_W:42765801-43087300	Cercariae	Gene body	Yes	Smp_168600	aryl hydrocarbon receptor	Long region covering several genes
Schisto_mansoni.Chr_W:42765801-43087300	Cercariae	Gene body	Yes	Smp_168610	myelin transcription factor 1 protein	Long region covering several genes
Schisto_mansoni.Chr_W:42765801-43087300	Cercariae	Gene body	Yes	Smp_168620	Ataxin 1	Long region covering several genes
Schisto_mansoni.Chr_W:42765801-43087300	Cercariae	Gene body	Yes	Smp_168630	hypothetical protein	Long region covering several genes
Schisto_mansoni.Chr_W:42765801-43087300	Cercariae	Gene body	Yes	Smp_168640	hypothetical protein	Long region covering several genes
Schisto_mansoni.Chr_W:42765801-43087300	Cercariae	Gene body	Yes	Smp_204210	hypothetical protein	Long region covering several genes
Schisto_mansoni.Chr_W:42765801-43087300	Cercariae	Gene body	Yes	SmtRNA_00716_Pseudo_TTG.1.1	tRNA	Long region covering several genes
Schisto_mansoni.Chr_W:43290301-43387000	Cercariae	Gene body	Yes	Smp_142740	hypothetical protein	Long region covering several genes
Schisto_mansoni.Chr_W:43793151-43891900	Cercariae	Gene body	Yes	Smp_173730	hypothetical protein	Long region covering several genes
Schisto_mansoni.Chr_W:44976901-45072200	Cercariae	Gene body	Yes	Smp_167820	solute carrier family 12 k cl cotransporter	Long region covering several genes
Schisto_mansoni.Chr_W:44976901-45072200	Cercariae	Gene body	Yes	Smp_198420	translation initiation factor	Long region covering several genes
Schisto_mansoni.Chr_W:45108701-45208600	Cercariae	Gene body	Yes	Smp_104210	RHO G-protein coupled receptor	Long region covering several genes
Schisto_mansoni.Chr_W:45108701-45208600	Cercariae	Gene body	Yes	Smp_180030	rhabdomeric opsin; opsin receptor; opsin (melanopsin)	Long region covering several genes
Schisto_mansoni.Chr_W:45108701-45208600	Cercariae	Gene body	Yes	Smp_180350	opsin receptor	Long region covering several genes
Schisto_mansoni.Chr_W:45288851-45372400	Cercariae	Gene body	Yes	Smp_244240	G protein coupled receptor fragment	Long region covering several genes
Schisto_mansoni.Chr_W:45871201-46114300	Cercariae	Gene body	Yes	Smp_042560	mitochondrial import receptor subunit	Long region covering several genes
Schisto_mansoni.Chr_W:45871201-46114300	Cercariae	Gene body	Yes	Smp_042590	NADH dehydrogenase (ubiquinone) iron sulfur	Long region covering several genes
Schisto_mansoni.Chr_W:45871201-46114300	Cercariae	Gene body	Yes	Smp_145230	T box transcription factor TBX3	Long region covering several genes
Schisto_mansoni.Chr_W:45871201-46114300	Cercariae	Gene body	Yes	Smp_145240	somatostatin receptor	Long region covering several genes
Schisto_mansoni.Chr_W:45871201-46114300	Cercariae	Gene body	Yes	SmtRNA_00462_Gln_TTG.1.1	tRNA	Long region covering several genes
Schisto_mansoni.Chr_W:45871201-46114300	Cercariae	Gene body	Yes	SmtRNA_00991_Gln_TTG.1.1	tRNA	Long region covering several genes
Schisto_mansoni.Chr_W:46345401-46380400	Cercariae	Gene body	Yes	Smp_145200	homeobox protein engrailed-like SMOX-2	Whole gene is covered by the modification
Schisto_mansoni.Chr_W:46746801-46898900	Cercariae	Gene body	Yes	Smp_084080	peptidyl prolyl cis trans isomerase CWC27	trans_spliced, Long region covering several genes
Schisto_mansoni.Chr_W:46746801-46898900	Cercariae	Gene body	Yes	Smp_084090	hypothetical protein	Long region covering several genes
Schisto_mansoni.Chr_W:46746801-46898900	Cercariae	Gene body	Yes	Smp_167770	photoreceptor specific nuclear receptor	Long region covering several genes
Schisto_mansoni.Chr_W:49862101-50014250	Cercariae	Gene body	Yes	Smp_162760	homeobox protein prospero:prox 1:ceh 26	Long region covering several genes
Schisto_mansoni.Chr_W:49862101-50014250	Cercariae	Gene body	Yes	Smp_162770	lysosome associated membrane glycoprotein	Long region covering several genes
Schisto_mansoni.Chr_W:49862101-50014250	Cercariae	Gene body	Yes	Smp_175000	hypothetical protein	Long region covering several genes
Schisto_mansoni.Chr_W:50031801-50146200	Cercariae	Gene body	Yes	Smp_075220	mitochondrial intermediate peptidase	Long region covering several genes
Schisto_mansoni.Chr_W:50031801-50146200	Cercariae	Gene body	Yes	Smp_075230	B cell lymphoma:leukemia	Long region covering several genes
Schisto_mansoni.Chr_W:50031801-50146200	Cercariae	Gene body	Yes	Smp_162780	protein pellino 2	Long region covering several genes
Schisto_mansoni.Chr_W:50031801-50146200	Cercariae	Gene body	Yes	SmtRNA_02064_Gln_TTG.1.1	tRNA	Long region covering several genes
Schisto_mansoni.Chr_W:50031801-50146200	Cercariae	Gene body	Yes	SmtRNA_02205_Gln_TTG.1.1	tRNA	Long region covering several genes
Schisto_mansoni.Chr_W:50330401-50364600	Cercariae	TSS / Gene body	Yes	Smp_244010	serine:threonine protein kinase D1	NA
Schisto_mansoni.Chr_W:50487101-50519600	Cercariae	Gene body	Yes	Smp_155970	Two pore potassium channel protein sup 9	Whole gene is covered by the modification
Schisto_mansoni.Chr_W:50574601-50644800	Cercariae	Gene body	Yes	Smp_244000	regulator of G protein signaling 3	Whole gene is covered by the modification
Schisto_mansoni.Chr_W:53299401-53310700	Adults	TSS / Gene body	Yes	Smp_163110	ATP dependent RNA helicase Ddx1	NA
Schisto_mansoni.Chr_W:53333601-53365900	Cercariae	Gene body	Yes	Smp_076030	tob protein; protein tob btg	Long region covering several genes
Schisto_mansoni.Chr_W:53333601-53365900	Cercariae	Gene body	Yes	SmtRNA_02067_Pseudo_GCG.1.1		Long region covering several genes
Schisto_mansoni.Chr_W:53468001-53524100	Cercariae	Gene body	Yes	Smp_163150	pituitary homeobox protein	Long region covering several genes
Schisto_mansoni.Chr_W:53468001-53524100	Cercariae	Gene body	Yes	Smp_163160	short transient receptor potential channel 6	Long region covering several genes
Schisto_mansoni.Chr_W:53468001-53524100	Cercariae	Gene body	Yes	SmtRNA_01896_Gln_CTG.1.1		Long region covering several genes
Schisto_mansoni.Chr_W:55839101-55848500	Cercariae	Gene body	Yes	Smp_075640	AMME syndrome candidate gene 1 protein	Long region covering several genes
Schisto_mansoni.Chr_W:55839101-55848500	Cercariae	Gene body	Yes	Smp_204290	hypothetical protein	Long region covering several genes
Schisto_mansoni.Chr_W:56356701-56366100	Cercariae	TES / 3'end	Yes	Smp_070380	hypothetical protein	Whole gene is covered by the modification
Schisto_mansoni.Chr_W:56397651-56404500	Cercariae	Gene body	Yes	Transcript from RNA-Seq, but no annotated gene	SJCHGC08362 protein	X-blasted
Schisto_mansoni.Chr_W:56465101-56489700	Cercariae	Gene body	Yes	Smp_070340	protein arginine n methyltransferase	Whole gene is covered by the modification
Schisto_mansoni.Chr_W:56497201-56505300	Adults	TSS / Gene body	Yes	Smp_070330	fun14 domain containing protein	NA
Schisto_mansoni.Chr_W:56509851-56514300	Adults	TSS / Gene body	Yes	Smp_160320	DNA double strand break repair rad50 ATPase	NA
Schisto_mansoni.Chr_W:56861001-56882700	Cercariae	TES / 3'end	Yes	Smp_131570	ubiquitin-specific peptidase 9X (C19 family)	Long region covering several genes
Schisto_mansoni.Chr_W:56861001-56882700	Cercariae	Gene body	Yes	Smp_204300	hypothetical protein	Long region covering several genes
Schisto_mansoni.Chr_W:57141701-57150700	Cercariae	Gene body	No	R_91	TPA: gag-pol polyprotein	X-blasted
Schisto_mansoni.Chr_W:57361201-57422300	Cercariae	Gene body	Yes	Smp_017020	visual system homeobox 2	Long region covering several genes
Schisto_mansoni.Chr_W:57361201-57422300	Cercariae	Gene body	Yes	SmtRNA_01561_Pseudo_TTG.1.1	tRNA	Long region covering several genes
Schisto_mansoni.Chr_W:57455301-57471000	Adults	Gene body	Yes	Smp_017010	hypothetical protein	Whole gene is covered by the modification
Schisto_mansoni.Chr_W:6831801-6854300	Adults	TSS / Gene body	Yes	Smp_139010	hypothetical protein	trans_spliced
Schisto_mansoni.Chr_W:9545501-9647100	Cercariae	Gene body	Yes	Smp_180650	hypothetical protein	Long region covering several genes
Schisto_mansoni.Chr_W:9545501-9647100	Cercariae	Gene body	Yes	Smp_180660	hypothetical protein	Long region covering several genes
Schisto_mansoni.Chr_W.unplaced.SC_0115:544351-587400	Cercariae	Gene body	Yes	Smp_028370	tctex1 domain containing protein 1	Long region covering several genes
Schisto_mansoni.Chr_W.unplaced.SC_0115:544351-587400	Cercariae	Gene body	Yes	Smp_172600	hypothetical protein	Long region covering several genes

## Sheet: 2 or more marks
track name="differential regions seg 299 diffscore 1.99" description="differential regions seg 299 diffscore 1.99" visibility=1 itemRgb=Off Diffscore=1.99 Segment=299
Position	Enriched in cercariae	Enriched in Adults	Location	Transcripts?	Gene	Function	Note
Schisto_mansoni.Chr_1:925578-927954	H4K20me1	H3K4me3, H3K27me3	TSS	Yes	Transcript from RNA-Seq, but no annotated gene	TPA_exp: reverse transcriptase	X-Blasted, bivalent modification
Schisto_mansoni.Chr_1:3,105,000-3,115,250	H4K20me1	H3K4me3, H3K27me3	TSS	Yes	Transcript from RNA-Seq, but no annotated gene	TPA_exp: pol polyprotein	X-Blasted, bivalent modification
Schisto_mansoni.Chr_1:3139800-3140250	H3K4me3, H3K27me3, H4K20me1	NA	TSS	Yes	Smp_209020	hypothetical protein	Very small transcript (1 exon), bivalent modification
Schisto_mansoni.Chr_1:6747601-6753900	H3K4me3, H4K20me1	NA	TSS	Yes	Smp_003770	histone H1	Very strong change
Schisto_mansoni.Chr_1:6758851-6760050	H3K27me3	H3K4me3	TSS alt	Yes	Smp_003760	Histone H1-delta (X-blasted)	trans_spliced with Smp_003370
Schisto_mansoni.Chr_1:8153551-8156850	H3K27me3	H4K20me1	Intron 1	Yes	Smp_123960	hypothetical protein	NA
Schisto_mansoni.Chr_1:8918550-8919000	H3K4me3, H4K20me1	H4K27me3	TSS	Yes	Smp_123830	collagen alpha (xi) chain	NA
Schisto_mansoni.Chr_1:9299850-9300150	H3K4me3, H4K20me1	H4K27me3	3'end	Yes	Smp_197070	kinesin protein KIF6	Modification is 2kb downstream of the TES
Schisto_mansoni.Chr_1:11687850-11688900	H3K27me3	H3K4me3	Intergenic	No	NA	NA	Very strong change
Schisto_mansoni.Chr_1:18869850-18870300	H3K4me3, H4K20me1	H4K27me3	TSS	Yes	Transcript from RNA-Seq, but no annotated gene	Possible transposable element smr_7134	X-Blasted
Schisto_mansoni.Chr_1:19748250-19748550	H4K20me1	H3K27me3	TES	Yes	Transcript from RNA-Seq, but no annotated gene	No homology found	X-Blasted
Schisto_mansoni.Chr_1:20147850-20149050	H3K27me3	H3K4me3, H4K20me1	Intron 5	Yes	Smp_140840	inositol 1,4,5 trisphosphate 3 kinase B	NA
Schisto_mansoni.Chr_1:25446301-25460400	H3K4me3, H4K20me1	H3K27me3	Intron 2	Yes	Smp_161790	hypothetical protein	trans_spliced, Very strong change
Schisto_mansoni.Chr_1:29030850-29031300	H3K27me3	H3K4me3,	Intergenic	No	NA	NA	NA
Schisto_mansoni.Chr_1:34130401-34131300	H3K27me3	H3K4me3, H4K20me1	TSS	No	R21	NA	Immediate vicinity of a transposable element
Schisto_mansoni.Chr_1:34797000-34797450	NA	H3K4me3, H3K27me3, H4K20me1	TSS	Yes	Transcript from RNA-Seq, but no annotated gene	No homology found	X-Blasted, bivalent modification
Schisto_mansoni.Chr_1:37170000-37171350	H3K27me3	H3K4me3, H4K20me1	Intron 5	Yes	Smp_083740	Centrin 3	NA
Schisto_mansoni.Chr_1:38323250-38329950	NA	H3K4me3, H4K20me1	TSS	Yes	Smp_119260	hypothetical protein	trans_spliced
Schisto_mansoni.Chr_1:38338951-38343000	H3K4me3, H4K20me1	NA	TSS	Yes	Transcript from RNA-Seq, but no annotated gene	No homology found	X-Blasted, vicinity of a transposable element
Schisto_mansoni.Chr_1:38682001-38684850	H3K27me3	H3K4me3, H4K20me1	TSS	Yes	Transcript from RNA-Seq, but no annotated gene	No homology found	Long region with major chromatin restructuration. Lot of transposable elements are presents in this area
Schisto_mansoni.Chr_1:38684851-38696250	H3K27me3	H4K20me1	Intergenic	No	NA	NA
Schisto_mansoni.Chr_1:38696251-38697600	H3K27me3	H3K4me3	Intergenic	No	NA	NA
Schisto_mansoni.Chr_1:38697600-38705550	H3K27me3	H4K20me1	Intergenic	No	NA	NA
Schisto_mansoni.Chr_1:38705551-38709600	H3K27me3	H3K4me3	TSS	Yes	Transcript from RNA-Seq, but no annotated gene	No homology found
Schisto_mansoni.Chr_1:38709601-38718600	H3K27me3, H4K20me1	NA	Intergenic	No	NA	NA
Schisto_mansoni.Chr_1:38718601-38727150	H3K27me3	H4K20me1	Intergenic	No	NA	NA
Schisto_mansoni.Chr_1:46104151-46106550	H3K27me3, H4K20me1	NA	TSS	Yes	Smp_133720	KRAB and SCAN domains containing zinc finger	NA
Schisto_mansoni.Chr_1:47368350-47369100	H3K4me3	H3K27me3	TSS	Yes	Transcript from RNA-Seq, but no annotated gene	COG4 transport protein,putative	X-Blasted
Schisto_mansoni.Chr_1:50800951-50802750	NA	H3K4me3, H3K27me3, H4K20me1	TES	Yes	Smp_072430	hypothetical protein	NA
Schisto_mansoni.Chr_1:56207101-56208150	H3K27me3	H4K20me1	Intron 5	Yes	Smp_176960	hypothetical protein	trans_spliced
Schisto_mansoni.Chr_1:57479401-57483600	H3K4me3	H3K27me3	TSS	No	R_3	TPA: endonuclease-reverse transcriptase	X-Blasted
Schisto_mansoni.Chr_1:57494701-57512250	H3K4me3	H3K27me3	TSS	Yes	Multiple	TPA: endonuclease-reverse transcriptase	X-Blasted, region is covered with transposable elements
Schisto_mansoni.Chr_1:60224550-60225600	H3K27me3	H3K4me3	TSS alt	Yes	Smp_040190	serine:threonine protein kinase SIK2	Transposable element in the same area
Schisto_mansoni.Chr_1.unplaced.SC_0010:316500-324600	H3K4me3, H3K27me3	NA	TSS	Yes	Smp_241930	hypothetical protein	Bivalent modification
Schisto_mansoni.Chr_1.unplaced.SC_0010:1425751-1435950	H3K27me3	H3K4me3, H4K20me1	TSS	Yes	Smp_019350	hypothetical protein	Long region enriched in H3K27me3 in cercariae
Schisto_mansoni.Chr_1.unplaced.SC_0010:2,443,500-2,467,300	H3K4me3, H3K27me3	NA	TSS	Yes	Smp_122060	hypothetical protein	Bivalent modification, Transposable element in the same area, Long region enriched in H3K27me3 in cercariae
Schisto_mansoni.Chr_1.unplaced.SC_0071:58800-59100	H3K27me3	H3K4me3	TSS	Yes	Smp_164550	hypothetical protein	NA
Schisto_mansoni.Chr_1.unplaced.SC_0071:1089151-1091400	H3K4me3, H3K27me3	NA	TSS	Yes	Transcript from RNA-Seq, but no annotated gene	frizzled, putative	X-Blasted, bivalent modification
Schisto_mansoni.Chr_1.unplaced.SC_0071:1183800-1184100	H3K27me3	H3K4me3	TSS	Yes	Transcript from RNA-Seq, but no annotated gene	No homology found	X-Blasted
Schisto_mansoni.Chr_1.unplaced.SC_0071:1210051-1214100	H3K27me3	H4K20me1	Intergenic	No	NA	NA	The surrounding region is enriched in H3K27me3 in cercariae
Schisto_mansoni.Chr_1.unplaced.SC_0071:1247250-1250100	H3K27me3, H4K20me1	H3K4me3	TSS	Yes	Transcript from RNA-Seq, but no annotated gene	No homology found	X-Blasted
Schisto_mansoni.Chr_1.unplaced.SC_0076:888750-889050	H4K20me1	H3K27me3	Intergenic	No	NA	NA	NA
Schisto_mansoni.Chr_1.unplaced.SC_0094:163350-163800	H4K20me1	H3K27me3	Intergenic	No	NA	NA	NA
Schisto_mansoni.Chr_3.unplaced.SC_0083:1,468,100-1,488,400	H4K20me1	H3K27me3	Intergenic	No	NA	NA	The whole scaffold has this profile
Schisto_mansoni.Chr_1.unplaced.SC_0122:239700-240150	H4K20me1	H3K27me3	Intergenic	No	NA	NA
Schisto_mansoni.Chr_1.unplaced.SC_0122:332700-333000	H4K20me1	H3K27me3	Intergenic	No	NA	NA
Schisto_mansoni.Chr_1.unplaced.SC_0122:805051-812850	H4K20me1	H3K27me3	Intergenic	No	NA	NA
Schisto_mansoni.Chr_2:776550-777150	H4K20me1	H3K27me3	Intergenic	No	NA	NA	NA
Schisto_mansoni.Chr_2:2281650-2282100	H3K4me3, H4K20me1	NA	Intergenic	No	NA	NA	NA
Schisto_mansoni.Chr_2:2417850-2418450	H3K4me3	H4K20me1	Intergenic	No	NA	NA	NA
Schisto_mansoni.Chr_2:4375051-4382100	H3K4me3, H4K20me1	NA	TSS	Yes	Smp_180570	nicotinic acetylcholine receptor	Whole gene is enriched in H4K20me1 in cercariae
Schisto_mansoni.Chr_2:9147900-9148500	H3K4me3, H4K20me1	NA	Intergenic	No	NA	NA	NA
Schisto_mansoni.Chr_2:15284551-15286050	H3K4me3	H3K27me3	TSS	Yes	Transcript from RNA-Seq, but no annotated gene	TPA: endonuclease-reverse transcriptase	X-Blasted
Schisto_mansoni.Chr_2:16700100-16700400	H3K4me3, H4K20me1	NA	TSS	Yes	Smp_242080	PDZ and LIM domain protein Zasp	NA
Schisto_mansoni.Chr_2:17779350-17779800	NA	H3K4me3, H3K27me3	TES	Yes	Smp_122870	regulator of G protein signaling	Bivalent modification
Schisto_mansoni.Chr_2:17843851-17845650	H3K4me3, H3K27me3	NA	TSS	Yes	Smp_122880	hypothetical protein	Bivalent modification
Schisto_mansoni.Chr_2:18468900-18469350	H3K27me3	H3K4me3	TSS	Yes	Transcript from RNA-Seq, but no annotated gene	hypothetical protein Smp_122880	X-Blasted
Schisto_mansoni.Chr_2:19862550-19863300	H3K27me3	H3K4me3	TSS	Yes	Transcript from RNA-Seq, but no annotated gene	No homology found	X-Blasted
Schisto_mansoni.Chr_2:21744300-21744750	H3K27me3	H3K4me3	TSS	Yes	Transcript from RNA-Seq, but no annotated gene	hypothetical protein Smp_157380	X-Blasted
Schisto_mansoni.Chr_2:22112400-22113000	H4K20me1	H3K4me3, H3K27me3	Intron 3	Yes	Smp_157440	family M13 unassigned peptidase (M13 family)	Bivalent modification
Schisto_mansoni.Chr_2:22117500-22118100	H4K20me1	H3K4me3, H3K27me3	TSS	Yes	Smp_157440	family M13 unassigned peptidase (M13 family)	Bivalent modification
Schisto_mansoni.Chr_2:22135800-22140450	H4K20me1	H3K4me3, H3K27me3	Intergenic	No	NA	NA	Bivalent modification
Schisto_mansoni.Chr_2:23788500-23788950	H3K4me3, H4K20me1	H3K27me3	Intergenic	No	NA	NA	Bivalent modification
Schisto_mansoni.Chr_2.unplaced.SC_0171:279000-280500	H3K4me3, H3K27me3, H4K20me1	NA	Intergenic	No	NA	NA	Bivalent modification
Schisto_mansoni.Chr_3:325350-325800	H3K4me3	H3K27me3	Intergenic	No	NA	NA	NA
Schisto_mansoni.Chr_3:794851-801750	H3K4me3, H3K27me3, H4K20me1	NA	TSS	Yes	Transcript from RNA-Seq, but no annotated gene	TPA: endonuclease-reverse transcriptase	X-Blasted, bivalent modification
Schisto_mansoni.Chr_3:1220550-1221300	H3K4me3, H3K27me3, H4K20me1	NA	TSS	R_3	NA	TPA: endonuclease-reverse transcriptase	X-Blasted, bivalent modification
Schisto_mansoni.Chr_3:1627850-1702000	H3K27me3	H4K20me1	TSS	Yes	Smp_157980	hypothetical protein	trans_spliced, Long region covering the whole gene
Schisto_mansoni.Chr_3:8998951-9001950	H3K4me3, H3K27me3	NA	TSS	Yes	Transcript from RNA-Seq, but no annotated gene	No homology found	X-Blasted, bivalent modification
Schisto_mansoni.Chr_3:9218250-9218850	H3K4me3, H3K27me3	NA	Intron 7	Yes	Smp_145990	Caseinolytic peptidase B protein	Bivalent modification
Schisto_mansoni.Chr_3:13329750-13330200	H3K4me3, H3K27me3	NA	Intron 4	Yes	Smp_136380	transmembrane protein 131	Bivalent modification
Schisto_mansoni.Chr_3:14149651-14156700	H3K4me3, H3K27me3	NA	TES	Yes	Smp_052350	zinc finger Ran binding domain containing protein	Bivalent modification
Schisto_mansoni.Chr_3:15383400-15383850	H3K4me3	H3K27me3	TSS alt	Yes	Transcript from RNA-Seq, but no annotated gene	No homology found	X-Blasted
Schisto_mansoni.Chr_3:15422100-15422850	H3K27me3	H4K20me1	Intergenic	No	NA	NA	NA
Schisto_mansoni.Chr_3:15443100-15443850	H3K27me3	H3K4me3, H4K20me1	Intergenic	No	NA	NA	NA
Schisto_mansoni.Chr_3:18709801-18711150	H3K27me3	H4K20me1	TSS alt	Yes	Smp_029730	hypothetical protein	NA
Schisto_mansoni.Chr_3:20545951-20547150	H3K4me3	H4K20me1	Intron 9	Yes	Smp_040800	glycyl tRNA synthetase	NA
Schisto_mansoni.Chr_3:20748300-20748750	H3K27me3	H4K20me1	Exon 13 alt	Yes	Smp_144370	leucine rich repeat containing protein 71	NA
Schisto_mansoni.Chr_3:22043401-22044150	H3K27me3	H4K20me1	Exon 2	Yes	Smp_172310	myosin xviiia	NA
Schisto_mansoni.Chr_3:22204050-22205850	H3K4me3	H3K27me3	TSS	Yes	Smp_160830	phospholipase d3	NA
Schisto_mansoni.Chr_3:22997700-22998150	NA	H3K4me3, H3K27me3, H4K20me1	Exon 15	Yes	Smp_026910	lipase maturation factor	Very strong change
Schisto_mansoni.Chr_3:24458551-24459750	H3K27me3	H4K20me1	Intergenic	No	NA	NA	NA
Schisto_mansoni.Chr_3:25860001-25862250	H3K4me3-H4K20me1	H3K27me3	TSS	Yes	Smp_212720	methylmalonyl CoA epimerase, putative	trans_spliced
Schisto_mansoni.Chr_3:26423400-26423850	H3K4me3-H4K20me1	H3K27me3	TSS	Yes	Smp_197410	DEP domain containing protein	NA
Schisto_mansoni.Chr_3.unplaced.SC_0083:249000-249750	H3K4me3-H4K20me1	NA	TES	Yes	Smp_120620	G protein coupled receptor fragment	NA
Schisto_mansoni.Chr_3.unplaced.SC_0083:1471000-1480000	H4K20me1	H3K4me3, H3K27me3	TSS	Yes	Smp_179420	egg protein	Bivalent modification, covers the whole gene
Schisto_mansoni.Chr_3.unplaced.SC_0192:170400-172200	H3K27me3, H4K20me1	NA	Intergenic	No	NA	NA	NA
Schisto_mansoni.Chr_4:123001-124050	H3K4me3, H3K27me3, H4K20me1	NA	TSS	Yes	Transcript from RNA-Seq, but no annotated gene	No homology found	X-Blasted, bivalent modification
Schisto_mansoni.Chr_4:4626601-4631550	H3K4me3-H4K20me1	NA	TSS	Yes	Smp_045500	annexin	NA
Schisto_mansoni.Chr_4:5039100-5039550	H4K20me1	H3K4me3	TSS	Yes	SmtRNA_01330_Arg_CCG.1.1	tRNA	NA
Schisto_mansoni.Chr_4:6725400-6725850	H3K4me3-H4K20me1	H3K27me3	Intergenic	No	NA	NA	NA
Schisto_mansoni.Chr_4:9120451-9123150	H3K4me3, H3K27me3	NA	TSS	Yes	Transcript from RNA-Seq, but no annotated gene	hypothetical protein MS3_03932	X-Blasted, bivalent modification
Schisto_mansoni.Chr_4:12387900-12388950	H3K4me3, H3K27me3	NA	TSS	No	Sm_alphaT2	NA	Bivalent modification
Schisto_mansoni.Chr_4:16211551-16213650	H3K27me3, H4K20me1	NA	Promoter	Yes	Smp_160670	paired box protein pax 6	NA
Schisto_mansoni.Chr_4:16640322-16650738	H3K27me3, H4K20me1	NA	Exon 2	Yes	Smp_171750	axis inhibition protein axin	NA
Schisto_mansoni.Chr_4:21269151-21275000	NA	H3K4me3, H3K27me3	TSS	Yes	Smp_015920	beta 1,4 galactosyltransferase 4	Bivalent modification
Schisto_mansoni.Chr_4:21279900-21280350	NA	H3K4me3, H3K27me3	Intergenic	No	NA	NA	Bivalent modification
Schisto_mansoni.Chr_4:23450251-23453100	H3K4me3, H4K20me1	NA	Intergenic	No	NA	NA	NA
Schisto_mansoni.Chr_4:23827801-23832000	H3K27me3	H3K4me3	TSS	Yes	Smp_056560	cyclic nucleotide gated cation channel	NA
Schisto_mansoni.Chr_4:28309800-28310100	H4K20me1	H3K4me3	Intergenic	No	NA	NA	NA
Schisto_mansoni.Chr_4:28485301-28485600	H3K4me3	H3K27me3	Intron 5	Yes	Smp_149220	G:T mismatch specific thymine DNA glycosylase	NA
Schisto_mansoni.Chr_4:28474001-28512850	H3K27me3, H4K20me1	NA	TES	Yes	Smp_149220	G:T mismatch specific thymine DNA glycosylase	NA
Schisto_mansoni.Chr_4:30833850-30834300	H4K20me1	H3K27me3	Intergenic	No	NA	NA	NA
Schisto_mansoni.Chr_4.unplaced.SC_0032:946651-948150	H3K27me3	H4K20me1	TES	Yes	Smp_148990	Nucleolar protein 5	NA
Schisto_mansoni.Chr_4.unplaced.SC_0032:953701-955500	H3K27me3	NA	Intergenic	No	NA	NA	NA
Schisto_mansoni.Chr_4.unplaced.SC_0032:2127600-2128050	H3K27me3	H3K4me3	Promoter	Yes	Smp_168500	hypoxanthine guanine phosphoribosyltransferase	NA
Schisto_mansoni.Chr_5:4354200-4354650	H4K20me1	H3K4me3, H3K27me3	TSS	Yes	Smp_119550	hypothetical protein	Bivalent modification
Schisto_mansoni.Chr_5:6365401-6372600	H3K4me3, H4K20me1	NA	TSS	Yes	Smp_147090	hypothetical protein	NA
Schisto_mansoni.Chr_5:7514551-7517550	H3K27me3	H4K20me1	Exon 2 – 4	Yes	Smp_143960	hypothetical protein	NA
Schisto_mansoni.Chr_5:7693351-7696950	H3K4me3	H3K27me3	TSS	Yes	Transcript from RNA-Seq, but no annotated gene	unnamed protein product	X-Blasted
Schisto_mansoni.Chr_5:7953450-7953900	H3K27me3	H4K20me1	Intergenic	No	NA	NA	NA
Schisto_mansoni.Chr_5:9266251-9267300	H3K27me3	H3K4me3	TSS	Yes	Smp_178290	hypothetical protein	NA
Schisto_mansoni.Chr_6:552000-552900	H3K27me3	H4K20me1	Intron 3	Yes	Smp_162220	hypothetical protein	NA
Schisto_mansoni.Chr_6:1757700-1758000	H3K4me3, H4K20me1	NA	Intron 5	Yes	Smp_123050	Regulator of G protein signaling 20	NA
Schisto_mansoni.Chr_6:3321900-3341450	H3K4me3, H4K20me1	NA	Intron 6	Yes	Smp_123250	headcase protein	Long region with major chromatin restructuration
Schisto_mansoni.Chr_6:3322551-3360000	H3K4me3, H4K20me1	H3K27me3	TSS	Yes	Smp_123250	headcase protein
Schisto_mansoni.Chr_6:3365100-3365400	H3K4me3	H3K27me3	Intergenic	No	NA	NA	NA
Schisto_mansoni.Chr_6:5457900-5458200	H3K4me3, H3K27me3	NA	Intron 16	Yes	Smp_030780	ubiquitin conjugation factor e4 a	Bivalent modification
Schisto_mansoni.Chr_6:9703454-9741750	H3K27me3, H4K20me1	NA	Intergenic	No	NA	NA	Long region with major chromatin restructuration
Schisto_mansoni.Chr_6:9741751-9745700	H3K27me3, H4K20me1	H3K4me3	TSS	Yes	Smp_172480	Krueppel factor 10 like
Schisto_mansoni.Chr_6:9745701-9772700	H3K27me3	NA	Gene body	Yes	Smp_172490	hypothetical protein
Schisto_mansoni.Chr_6:11058450-11059050	H3K4me3, H4K20me1	NA	Intron 5	Yes	Smp_135710	forkhead box protein K1	NA
Schisto_mansoni.Chr_6:11568900-11569350	H3K4me3, H3K27me3	H4K20me1	TES	Yes	Transcript from RNA-Seq, but no annotated gene	TPA: endonuclease-reverse transcriptase	Bivalent modification
Schisto_mansoni.Chr_6:17700001-17701200	H3K27me3	H4K20me1	Exon 4	Yes	Smp_131400	Glucosidase II beta subunit	NA
Schisto_mansoni.Chr_6:18257701-18267900	H3K27me3, H4K20me1	NA	Intergenic	No	NA	NA	NA
Schisto_mansoni.Chr_6:19945950-19947600	H3K4me3	H3K27me3	TSS	Yes	Smp_164140	opsin receptor	NA
Schisto_mansoni.Chr_7:1728450-1728750	H4K20me1	NA	TSS	Yes	Transcript from RNA-Seq, but no annotated gene	No homology found	X-Blasted
Schisto_mansoni.Chr_7:3165450-3165900	H3K4me3, H3K27me3	NA	TSS	Yes	Transcript from RNA-Seq, but no annotated gene	No homology found	X-Blasted, bivalent modification
Schisto_mansoni.Chr_7:3171450-3171750	H3K4me3, H3K27me3	NA	Intergenic	No	NA	NA	NA
Schisto_mansoni.Chr_7:5102601-5117000	H3K27me3, H4K20me1	NA	Intergenic	No	NA	NA	Long region with major chromatin restructuration, presence of some bivalent modifications. Region is filled with transposable elements.
Schisto_mansoni.Chr_7:5117701-5121000	H3K27me3, H4K20me1	H3K4me3	TSS	Yes	Transcript from RNA-Seq, but no annotated gene	TPA: gag-pol polyprotein
Schisto_mansoni.Chr_7:5121000-5138850	H3K27me3, H4K20me1	NA	Promoter	No	SmtRNA_00248_Pseudo_CGA.1.1	tRNA
Schisto_mansoni.Chr_7:5138701-5140500	H3K27me3, H4K20me1	H3K4me3	TSS	Yes	Transcript from RNA-Seq, but no annotated gene	No homology found
Schisto_mansoni.Chr_7:5140501-5148900	H3K27me3, H4K20me1	NA	TSS	Yes	Transcript from RNA-Seq, but no annotated gene	TPA: endonuclease-reverse transcriptase
Schisto_mansoni.Chr_7:5148901-5149800	H3K4me3, H3K27me3, H4K20me1	NA	Intergenic	No	NA	NA
Schisto_mansoni.Chr_7:5149801-5170150	H3K27me3, H4K20me1	NA	Intergenic	No	NA	NA
Schisto_mansoni.Chr_7:5170151-5242700	H3K27me3, H4K20me1	NA	Gene body	No	Smp_152990	tetraspanin CD63 receptor
Schisto_mansoni.Chr_7:5170151-5242700	H3K27me3, H4K20me1	NA	Gene body	No	SmtRNA_01030_Pseudo_TTG.1.1	tRNA
Schisto_mansoni.Chr_7:5170151-5242700	H3K27me3, H4K20me1	NA	Gene body	No	Smp_152980	brain specific homeobox protein
Schisto_mansoni.Chr_7:5170151-5242700	H3K27me3, H4K20me1	NA	Gene body	Yes	Smp_152970	hypothetical protein
Schisto_mansoni.Chr_7:5170151-5242700	H3K27me3, H4K20me1	NA	Gene body	No	SmtRNA_00307_Pseudo_???.1.1	tRNA
Schisto_mansoni.Chr_7:7470750-7471050	H3K27me3	H3K4me3	Intron 2	Yes	Smp_134470	calmodulin	X-Blasted, bivalent modification
Schisto_mansoni.Chr_7:7625250-7625550	H3K4me3, H4K20me1	NA	TSS	Yes	Smp_166660	hypothetical protein	NA
Schisto_mansoni.Chr_7:7930800-7931250	H3K4me3	H3K27me3	Intergenic	No	NA	NA	NA
Schisto_mansoni.Chr_7:8352551-8370400	H3K4me3, H4K20me1	NA	TSS	Yes	Smp_126510	hypothetical protein	NA
Schisto_mansoni.Chr_7:8356201-8356800	H3K4me3, H4K20me1	H4K20me1	TSS	No	R_28	reverse transcriptase	Transposable element inside intron 2 of Smp_126510
Schisto_mansoni.Chr_7:9138300-9139350	H3K27me3	H4K20me1	Intron 3	Yes	Smp_031710	NADH dehydrogenase (ubiquinone) 1 alpha	NA
Schisto_mansoni.Chr_7:9557251-9565800	H3K4me3, H4K20me1	H3K27me3	Intergenic	No	NA	NA	NA
Schisto_mansoni.Chr_7:9571351-9573000	H3K4me3, H4K20me1	H3K27me3	Intergenic	No	NA	NA	NA
Schisto_mansoni.Chr_W:2242800-2243100	H3K27me3, H4K20me1	H3K4me3	TSS	Yes	Smp_142940	paired box protein pax 6	NA
Schisto_mansoni.Chr_W:2814450-2814750	H3K4me3, H4K20me1	NA	Intergenic	No	NA	NA	NA
Schisto_mansoni.Chr_W:7742851-7747750	H3K27me3	H4K20me1	Gene body	Yes	Smp_126180.1	hypothetical protein	NA
Schisto_mansoni.Chr_W:8383800-8386200	H3K27me3	H3K4me3	TSS	Yes	Smp_126290	hypothetical protein	NA
Schisto_mansoni.Chr_W:15930601-15936750	H3K4me3, H4K20me1	H3K27me3	TSS alt	Yes	Smp_171960	Dehydrogenase:reductase SDR family	trans_spliced
Schisto_mansoni.Chr_W:22984800-22985100	H3K4me3, H3K27me3, H4K20me1	NA	Intron 8	Yes	Smp_152350	potassium voltage gated channel subfamily H	Bivalent modification
Schisto_mansoni.Chr_W:23421000-23422050	H3K27me3	H3K4me3	TSS	Yes	Smp_011680.1	CD36 class B scavenger receptor	trans_spliced
Schisto_mansoni.Chr_W:29432000-29434000	H3K4me3	H3K27me3	TSS	No	Sm_Perere-3	TPA: endonuclease-reverse transcriptase	Transposable element inside intron 8 of Smp_147720
Schisto_mansoni.Chr_W:29437350-29437650	H3K27me3	H4K20me1	TSS	No	R_240	endonuclease-reverse transcriptase	Transposable element inside intron 7 of Smp_147720
Schisto_mansoni.Chr_W:29534551-29542350	H3K27me3	H3K4me3	TSS	Yes	Transcript from RNA-Seq, but no annotated gene	No homology found	X-Blasted
Schisto_mansoni.Chr_W:30756001-30770600	H3K4me3, H3K27me3, H4K20me1	NA	TSS	Yes	Smp_038530	dual specificity protein phosphatase 14	trans_spliced
Schisto_mansoni.Chr_W:39295800-39296100	H3K4me3, H4K20me1	NA	TES	Yes	Smp_244400	FERM RhoGEF and pleckstrin domain containing protein	NA
Schisto_mansoni.Chr_W:41757150-41757750	H3K4me3	H3K27me3	Intergenic	No	NA	NA	NA
Schisto_mansoni.Chr_W:47516551-47524800	H3K27me3	H3K4me3	Intergenic	No	NA	NA	NA
Schisto_mansoni.Chr_W:47490600-47559700	H3K27me3	H3K27me3	Gene body	Yes	Smp_085380	kelch ECH associated protein 1 like	Long region convering gene Smp_085380 and 50 kb downstream
Schisto_mansoni.Chr_W:48580200-48580650	H3K27me3	H3K4me3	Intergenic	No	NA	NA	NA
Schisto_mansoni.Chr_W:55850400-55851300	H3K4me3	H3K27me3	Intergenic	No	NA	NA	NA
Schisto_mansoni.Chr_W:56880450-56880750	H3K4me3, H3K27me3	NA	Intergenic	No	NA	NA	Bivalent modification
Schisto_mansoni.Chr_W:57143100-57143550	H4K20me1	H3K4me3	Intergenic	No	NA	NA	NA
Schisto_mansoni.Chr_W.unplaced.SC_0115:567450-567900	H4K20me1	H3K4me3	TSS	Yes	Smp_115510	hypothetical protein
