# Supplementary material for: Histone methylation changes are required for life cycle progression in the human parasite Schistosoma mansoni
Source: PLoS Pathog. 2018 May 21;14(5):e1007066. doi: 10.1371/journal.ppat.1007066 (PMC5983875; doi:10.1371/journal.ppat.1007066)
Supplement: S3 File — (ZIP) [file ppat.1007066.s005.zip]

Archive with 13 entries (12 files):
- Ranges_coordinates_adults_H3K27me3.bed
- __MACOSX/
- __MACOSX/._Ranges_coordinates_adults_H3K27me3.bed
- Ranges_coordinates_adults_H3K27me3_H4K20me1.bed
- __MACOSX/._Ranges_coordinates_adults_H3K27me3_H4K20me1.bed
- Ranges_coordinates_adults_H4K20me1.bed
- __MACOSX/._Ranges_coordinates_adults_H4K20me1.bed
- Ranges_coordinates_cercariae_H3K27me3.bed
- __MACOSX/._Ranges_coordinates_cercariae_H3K27me3.bed
- Ranges_coordinates_cercariae_H3K27me3_H4K20me1.bed
- __MACOSX/._Ranges_coordinates_cercariae_H3K27me3_H4K20me1.bed
- Ranges_coordinates_cercariae_H4K20me1.bed
- __MACOSX/._Ranges_coordinates_cercariae_H4K20me1.bed
