# Supplementary material for: Histone methylation changes are required for life cycle progression in the human parasite Schistosoma mansoni
Source: PLoS Pathog. 2018 May 21;14(5):e1007066. doi: 10.1371/journal.ppat.1007066 (PMC5983875; doi:10.1371/journal.ppat.1007066)
Supplement: S3 File — (ZIP) [file ppat.1007066.s005.zip › Ranges_coordinates_adults_H3K27me3.bed]

Schisto_mansoni.Chr_1	19686600	19713000	region_1	0	.	19686600	19713000
Schisto_mansoni.Chr_1.unplaced.SC_0122	211350	225300	region_2	0	.	211350	225300
Schisto_mansoni.Chr_2	17708100	17722950	region_3	0	.	17708100	17722950
Schisto_mansoni.Chr_2	22113000	22126800	region_4	0	.	22113000	22126800
Schisto_mansoni.Chr_3	1656150	1673250	region_5	0	.	1656150	1673250
Schisto_mansoni.Chr_4	4304850	4373100	region_6	0	.	4304850	4373100
Schisto_mansoni.Chr_4	21269250	21280950	region_7	0	.	21269250	21280950
Schisto_mansoni.Chr_4	28376850	28401750	region_8	0	.	28376850	28401750
Schisto_mansoni.Chr_6	3904650	3918750	region_9	0	.	3904650	3918750
