# Supplementary material for: Histone methylation changes are required for life cycle progression in the human parasite Schistosoma mansoni
Source: PLoS Pathog. 2018 May 21;14(5):e1007066. doi: 10.1371/journal.ppat.1007066 (PMC5983875; doi:10.1371/journal.ppat.1007066)
Supplement: S3 File — (ZIP) [file ppat.1007066.s005.zip › Ranges_coordinates_adults_H3K27me3_H4K20me1.bed]

Schisto_mansoni.Chr_6	3904650	3918750	region_4	0	.	3904650	3918750
