# Supplementary material for: Histone methylation changes are required for life cycle progression in the human parasite Schistosoma mansoni
Source: PLoS Pathog. 2018 May 21;14(5):e1007066. doi: 10.1371/journal.ppat.1007066 (PMC5983875; doi:10.1371/journal.ppat.1007066)
Supplement: S3 File — (ZIP) [file ppat.1007066.s005.zip › Ranges_coordinates_adults_H4K20me1.bed]

Schisto_mansoni.Chr_2	538350	559350	region_1	0	.	538350	559350
Schisto_mansoni.Chr_4	644550	657150	region_2	0	.	644550	657150
Schisto_mansoni.Chr_4	31528500	31547850	region_3	0	.	31528500	31547850
Schisto_mansoni.Chr_6	3904650	3932100	region_4	0	.	3904650	3932100
Schisto_mansoni.Chr_W	2444400	2454900	region_5	0	.	2444400	2454900
