# Supplementary material for: Histone methylation changes are required for life cycle progression in the human parasite Schistosoma mansoni
Source: PLoS Pathog. 2018 May 21;14(5):e1007066. doi: 10.1371/journal.ppat.1007066 (PMC5983875; doi:10.1371/journal.ppat.1007066)
Supplement: S3 File — (ZIP) [file ppat.1007066.s005.zip › Ranges_coordinates_cercariae_H3K27me3.bed]

Schisto_mansoni.Chr_1	3430650	3443100	Region_1	0	0	3430650	3443100
Schisto_mansoni.Chr_1	3657000	3689250	Region_2	0	0	3657000	3689250
Schisto_mansoni.Chr_1	10883250	10915200	Region_3	0	0	10883250	10915200
Schisto_mansoni.Chr_1	10973550	10984200	Region_4	0	0	10984200	11003100
Schisto_mansoni.Chr_1	11433600	11477250	Region_5	0	0	11433600	11477250
Schisto_mansoni.Chr_1	15154050	15169200	Region_6	0	0	15154050	15169200
Schisto_mansoni.Chr_1	15867000	15903150	Region_7	0	0	15867000	15903150
Schisto_mansoni.Chr_1	16561500	16573050	Region_8	0	0	16561500	16573050
Schisto_mansoni.Chr_1	17295150	17309850	Region_9	0	0	17295150	17309850
Schisto_mansoni.Chr_1	17452800	17463300	Region_10	0	0	17452800	17463300
Schisto_mansoni.Chr_1	17628900	17652000	Region_11	0	0	17628900	17652000
Schisto_mansoni.Chr_1	18251550	18283050	Region_12	0	0	18251550	18283050
Schisto_mansoni.Chr_1	19816050	19850850	Region_13	0	0	19816050	19850850
Schisto_mansoni.Chr_1	20493750	20536950	Region_14	0	0	20493750	20536950
Schisto_mansoni.Chr_1	21092700	21110100	Region_15	0	0	21092700	21110100
Schisto_mansoni.Chr_1	23509500	23528100	Region_16	0	0	23509500	23528100
Schisto_mansoni.Chr_1	24341700	24361050	Region_17	0	0	24341700	24361050
Schisto_mansoni.Chr_1	24595650	24610650	Region_18	0	0	24595650	24610650
Schisto_mansoni.Chr_1	28706400	28739100	Region_19	0	0	28706400	28739100
Schisto_mansoni.Chr_1	29375550	29428500	Region_20	0	0	29375550	29428500
Schisto_mansoni.Chr_1	30843450	30867300	Region_21	0	0	30843450	30867300
Schisto_mansoni.Chr_1	32831250	32853750	Region_22	0	0	32831250	32853750
Schisto_mansoni.Chr_1	33433400	33497000	Region_23	0	0	33433400	33497000
Schisto_mansoni.Chr_1	34083000	34132050	Region_24	0	0	34083000	34132050
Schisto_mansoni.Chr_1	35831400	35847450	Region_25	0	0	35831400	35847450
Schisto_mansoni.Chr_1	36310200	36329550	Region_26	0	0	36310200	36329550
Schisto_mansoni.Chr_1	37105350	37174950	Region_27	0	0	37105350	37174950
Schisto_mansoni.Chr_1	38693400	38727150	Region_28	0	0	38693400	38727150
Schisto_mansoni.Chr_1	40834050	40850550	Region_29	0	0	40834050	40850550
Schisto_mansoni.Chr_1	45029700	45040350	Region_30	0	0	45029700	45040350
Schisto_mansoni.Chr_1	45249300	45260100	Region_31	0	0	45249300	45260100
Schisto_mansoni.Chr_1	45598650	45653700	Region_32	0	0	45598650	45653700
Schisto_mansoni.Chr_1	47154750	47194350	Region_33	0	0	47154750	47194350
Schisto_mansoni.Chr_1	47306700	47319600	Region_34	0	0	47306700	47319600
Schisto_mansoni.Chr_1	51233700	51260850	Region_35	0	0	51233700	51260850
Schisto_mansoni.Chr_1	52520250	52543800	Region_36	0	0	52520250	52543800
Schisto_mansoni.Chr_1	52926150	52939350	Region_37	0	0	52926150	52939350
Schisto_mansoni.Chr_1	55039950	55062000	Region_38	0	0	55039950	55062000
Schisto_mansoni.Chr_1	55917300	55928550	Region_39	0	0	55917300	55928550
Schisto_mansoni.Chr_1	59602650	59606250	Region_40	0	0	59602650	59606250
Schisto_mansoni.Chr_1	60814650	60829200	Region_41	0	0	60814650	60829200
Schisto_mansoni.Chr_1	61719750	61756800	Region_42	0	0	61719750	61756800
Schisto_mansoni.Chr_1	62368950	62392350	Region_43	0	0	62368950	62392350
Schisto_mansoni.Chr_1.unplaced.SC_0010	226650	279450	Region_44	0	0	226650	279450
Schisto_mansoni.Chr_1.unplaced.SC_0010	1425750	1435950	Region_45	0	0	1425750	1435950
Schisto_mansoni.Chr_1.unplaced.SC_0010	1927050	1955850	Region_46	0	0	1927050	1955850
Schisto_mansoni.Chr_1.unplaced.SC_0010	3169500	3206700	Region_47	0	0	3169500	3206700
Schisto_mansoni.Chr_1.unplaced.SC_0034	935550	971400	Region_48	0	0	935550	971400
Schisto_mansoni.Chr_2	4039050	4050150	Region_49	0	0	4039050	4050150
Schisto_mansoni.Chr_2	5171700	5182050	Region_50	0	0	5171700	5182050
Schisto_mansoni.Chr_2	7753800	7792500	Region_51	0	0	7753800	7792500
Schisto_mansoni.Chr_2	7835700	7861800	Region_52	0	0	7835700	7861800
Schisto_mansoni.Chr_2	8395350	8405550	Region_53	0	0	8395350	8405550
Schisto_mansoni.Chr_2	12373200	12395400	Region_54	0	0	12373200	12395400
Schisto_mansoni.Chr_2	12767550	12784800	Region_55	0	0	12767550	12784800
Schisto_mansoni.Chr_2	13425750	13455150	Region_56	0	0	13425750	13455150
Schisto_mansoni.Chr_2	14500050	14568300	Region_57	0	0	14500050	14568300
Schisto_mansoni.Chr_2	14656950	14668350	Region_58	0	0	14656950	14668350
Schisto_mansoni.Chr_2	15040050	15053400	Region_59	0	0	15040050	15053400
Schisto_mansoni.Chr_2	16280700	16334250	Region_60	0	0	16280700	16334250
Schisto_mansoni.Chr_2	17894550	17904600	Region_61	0	0	17894550	17904600
Schisto_mansoni.Chr_2	19485300	19513200	Region_62	0	0	19485300	19513200
Schisto_mansoni.Chr_2	20021550	20034750	Region_63	0	0	20021550	20034750
Schisto_mansoni.Chr_2	20426400	20455200	Region_64	0	0	20426400	20455200
Schisto_mansoni.Chr_2	20991300	21003000	Region_65	0	0	20991300	21003000
Schisto_mansoni.Chr_2	21060900	21071100	Region_66	0	0	21060900	21071100
Schisto_mansoni.Chr_2	27994350	28004700	Region_67	0	0	27994350	28004700
Schisto_mansoni.Chr_2	28485600	28502700	Region_68	0	0	28485600	28502700
Schisto_mansoni.Chr_2	28687350	28713150	Region_69	0	0	28687350	28713150
Schisto_mansoni.Chr_2	29309700	29338200	Region_70	0	0	29309700	29338200
Schisto_mansoni.Chr_2	29533500	29547750	Region_71	0	0	29533500	29547750
Schisto_mansoni.Chr_2.unplaced.SC_0108	436950	459600	Region_72	0	0	436950	459600
Schisto_mansoni.Chr_2.unplaced.SC_0108	489450	533100	Region_73	0	0	489450	533100
Schisto_mansoni.Chr_2.unplaced.SC_0108	987150	1002000	Region_74	0	0	987150	1002000
Schisto_mansoni.Chr_2.unplaced.SC_0120	490650	508650	Region_75	0	0	490650	508650
Schisto_mansoni.Chr_2.unplaced.SC_0171	234600	245700	Region_76	0	0	234600	245700
Schisto_mansoni.Chr_2.unplaced.SC_0213	235350	252750	Region_77	0	0	235350	252750
Schisto_mansoni.Chr_3	1635600	1701450	Region_78	0	0	1635600	1701450
Schisto_mansoni.Chr_3	3199050	3215850	Region_79	0	0	3199050	3215850
Schisto_mansoni.Chr_3	3478050	3498750	Region_80	0	0	3478050	3498750
Schisto_mansoni.Chr_3	7483200	7493850	Region_81	0	0	7483200	7493850
Schisto_mansoni.Chr_3	7550250	7579950	Region_82	0	0	7550250	7579950
Schisto_mansoni.Chr_3	7608750	7677900	Region_83	0	0	7608750	7677900
Schisto_mansoni.Chr_3	7981050	7995450	Region_84	0	0	7981050	7995450
Schisto_mansoni.Chr_3	8141850	8170800	Region_85	0	0	8141850	8170800
Schisto_mansoni.Chr_3	8610000	8623200	Region_86	0	0	8610000	8623200
Schisto_mansoni.Chr_3	9047700	9085800	Region_87	0	0	9047700	9085800
Schisto_mansoni.Chr_3	9270600	9285000	Region_88	0	0	9270600	9285000
Schisto_mansoni.Chr_3	10002300	10021200	Region_89	0	0	10002300	10021200
Schisto_mansoni.Chr_3	10342350	10364700	Region_90	0	0	10342350	10364700
Schisto_mansoni.Chr_3	10410450	10471650	Region_91	0	0	10410450	10471650
Schisto_mansoni.Chr_3	10498800	10532700	Region_92	0	0	10498800	10532700
Schisto_mansoni.Chr_3	11878650	11889000	Region_93	0	0	11878650	11889000
Schisto_mansoni.Chr_3	13325850	13357800	Region_94	0	0	13325850	13357800
Schisto_mansoni.Chr_3	13461750	13478250	Region_95	0	0	13461750	13478250
Schisto_mansoni.Chr_3	15399000	15432750	Region_96	0	0	15399000	15432750
Schisto_mansoni.Chr_3	16962900	16976700	Region_97	0	0	16962900	16976700
Schisto_mansoni.Chr_3	17205300	17215650	Region_98	0	0	17205300	17215650
Schisto_mansoni.Chr_3	19412350	19425250	Region_99	0	0	19412350	19425250
Schisto_mansoni.Chr_3	20875800	20916900	Region_100	0	0	20875800	20916900
Schisto_mansoni.Chr_3	20981250	20991450	Region_101	0	0	20981250	20991450
Schisto_mansoni.Chr_3	21180300	21197550	Region_102	0	0	21180300	21197550
Schisto_mansoni.Chr_3	21322800	21340050	Region_103	0	0	21322800	21340050
Schisto_mansoni.Chr_3	21999750	22035450	Region_104	0	0	21999750	22035450
Schisto_mansoni.Chr_3	26407800	26430900	Region_105	0	0	26407800	26430900
Schisto_mansoni.Chr_3.unplaced.SC_0044	1029150	1079400	Region_106	0	0	1029150	1079400
Schisto_mansoni.Chr_3.unplaced.SC_0233	17850	47400	Region_107	0	0	17850	47400
Schisto_mansoni.Chr_4	3390900	3439650	Region_108	0	0	3390900	3439650
Schisto_mansoni.Chr_4	3534900	3548250	Region_109	0	0	3534900	3548250
Schisto_mansoni.Chr_4	3892200	3914250	Region_110	0	0	3892200	3914250
Schisto_mansoni.Chr_4	7867800	7883100	Region_111	0	0	7867800	7883100
Schisto_mansoni.Chr_4	8171400	8187900	Region_112	0	0	8171400	8187900
Schisto_mansoni.Chr_4	8324850	8336700	Region_113	0	0	8324850	8336700
Schisto_mansoni.Chr_4	8689200	8705100	Region_114	0	0	8689200	8705100
Schisto_mansoni.Chr_4	9088650	9123150	Region_115	0	0	9088650	9123150
Schisto_mansoni.Chr_4	10028400	10107000	Region_116	0	0	10028400	10107000
Schisto_mansoni.Chr_4	11053500	11088900	Region_117	0	0	11053500	11088900
Schisto_mansoni.Chr_4	11722650	11734800	Region_118	0	0	11722650	11734800
Schisto_mansoni.Chr_4	12368700	12398250	Region_119	0	0	12368700	12398250
Schisto_mansoni.Chr_4	12508500	12531900	Region_120	0	0	12508500	12531900
Schisto_mansoni.Chr_4	14858700	14884350	Region_121	0	0	14858700	14884350
Schisto_mansoni.Chr_4	15742500	15769800	Region_122	0	0	15742500	15769800
Schisto_mansoni.Chr_4	15824250	15837450	Region_123	0	0	15824250	15837450
Schisto_mansoni.Chr_4	17905500	17930850	Region_124	0	0	17905500	17930850
Schisto_mansoni.Chr_4	18851550	18900750	Region_125	0	0	18851550	18900750
Schisto_mansoni.Chr_4	20802900	20814150	Region_126	0	0	20802900	20814150
Schisto_mansoni.Chr_4	26569950	26584500	Region_127	0	0	26569950	26584500
Schisto_mansoni.Chr_4	27585300	27617700	Region_128	0	0	27585300	27617700
Schisto_mansoni.Chr_4	28478700	28509600	Region_129	0	0	28478700	28509600
Schisto_mansoni.Chr_4.unplaced.SC_0032	296550	337200	Region_130	0	0	296550	337200
Schisto_mansoni.Chr_4.unplaced.SC_0032	1892400	1945800	Region_131	0	0	1892400	1945800
Schisto_mansoni.Chr_4.unplaced.SC_0032	1992450	2004000	Region_132	0	0	1992450	2004000
Schisto_mansoni.Chr_4.unplaced.SC_0032	2287050	2313900	Region_133	0	0	2287050	2313900
Schisto_mansoni.Chr_5	2025150	2055750	Region_134	0	0	2025150	2055750
Schisto_mansoni.Chr_5	4327400	4343950	Region_135	0	0	4327400	4343950
Schisto_mansoni.Chr_5	7646850	7658550	Region_136	0	0	7646850	7658550
Schisto_mansoni.Chr_5	9177500	9238600	Region_137	0	0	9114150	9177500
Schisto_mansoni.Chr_6	1496250	1531950	Region_138	0	0	1496250	1531950
Schisto_mansoni.Chr_6	1979550	1992900	Region_139	0	0	1979550	1992900
Schisto_mansoni.Chr_6	4197450	4215150	Region_140	0	0	4197450	4215150
Schisto_mansoni.Chr_6	4900200	4929450	Region_141	0	0	4900200	4929450
Schisto_mansoni.Chr_6	6324750	6352800	Region_142	0	0	6324750	6352800
Schisto_mansoni.Chr_6	7202250	7230750	Region_143	0	0	7202250	7230750
Schisto_mansoni.Chr_6	11164950	11185800	Region_144	0	0	11164950	11185800
Schisto_mansoni.Chr_6	16219650	16241100	Region_145	0	0	16219650	16241100
Schisto_mansoni.Chr_7	3663300	3679050	Region_146	0	0	3663300	3679050
Schisto_mansoni.Chr_7	5338800	5370150	Region_147	0	0	5338800	5370150
Schisto_mansoni.Chr_7	7531650	7548000	Region_148	0	0	7531650	7548000
Schisto_mansoni.Chr_W	3974550	3985800	Region_149	0	0	3974550	3985800
Schisto_mansoni.Chr_W	9547650	9579450	Region_150	0	0	9547650	9579450
Schisto_mansoni.Chr_W	9852600	9915900	Region_151	0	0	9852600	9915900
Schisto_mansoni.Chr_W	11169450	11185050	Region_152	0	0	11169450	11185050
Schisto_mansoni.Chr_W	11763750	11783100	Region_153	0	0	11763750	11783100
Schisto_mansoni.Chr_W	15055200	15069450	Region_154	0	0	15055200	15069450
Schisto_mansoni.Chr_W	15097200	15140550	Region_155	0	0	15097200	15140550
Schisto_mansoni.Chr_W	15182700	15194550	Region_156	0	0	15182700	15194550
Schisto_mansoni.Chr_W	17165250	17194350	Region_157	0	0	17165250	17194350
Schisto_mansoni.Chr_W	19850250	19860450	Region_158	0	0	19850250	19860450
Schisto_mansoni.Chr_W	20398200	20435550	Region_159	0	0	20398200	20435550
Schisto_mansoni.Chr_W	20553750	20580750	Region_160	0	0	20553750	20580750
Schisto_mansoni.Chr_W	24821550	24839550	Region_161	0	0	24821550	24839550
Schisto_mansoni.Chr_W	26526300	26547600	Region_162	0	0	26526300	26547600
Schisto_mansoni.Chr_W	26575350	26592900	Region_163	0	0	26575350	26592900
Schisto_mansoni.Chr_W	29534550	29548650	Region_164	0	0	29534550	29548650
Schisto_mansoni.Chr_W	32017200	32035350	Region_165	0	0	32017200	32035350
Schisto_mansoni.Chr_W	32617950	32628750	Region_166	0	0	32617950	32628750
Schisto_mansoni.Chr_W	32800200	32817150	Region_167	0	0	32800200	32817150
Schisto_mansoni.Chr_W	34203000	34219050	Region_168	0	0	34203000	34219050
Schisto_mansoni.Chr_W	35426550	35436600	Region_169	0	0	35426550	35436600
Schisto_mansoni.Chr_W	35498100	35515350	Region_170	0	0	35498100	35515350
Schisto_mansoni.Chr_W	35938200	35948550	Region_171	0	0	35938200	35948550
Schisto_mansoni.Chr_W	36932100	36966900	Region_172	0	0	36932100	36966900
Schisto_mansoni.Chr_W	37305300	37317000	Region_173	0	0	37305300	37317000
Schisto_mansoni.Chr_W	37448100	37461150	Region_174	0	0	37448100	37461150
Schisto_mansoni.Chr_W	38714400	38793900	Region_175	0	0	38714400	38793900
Schisto_mansoni.Chr_W	40619100	40645050	Region_176	0	0	40619100	40645050
Schisto_mansoni.Chr_W	41193450	41213850	Region_177	0	0	41193450	41213850
Schisto_mansoni.Chr_W	42126000	42153900	Region_178	0	0	42126000	42153900
Schisto_mansoni.Chr_W	43641150	43651500	Region_179	0	0	43641150	43651500
Schisto_mansoni.Chr_W	43805850	43818450	Region_180	0	0	43805850	43818450
Schisto_mansoni.Chr_W	45934800	45947250	Region_181	0	0	45934800	45947250
Schisto_mansoni.Chr_W	47231550	47244900	Region_182	0	0	47231550	47244900
Schisto_mansoni.Chr_W	47467050	47489600	Region_183	0	0	47467050	47489600
Schisto_mansoni.Chr_W	49489200	49533150	Region_184	0	0	49489200	49533150
Schisto_mansoni.Chr_W	49983600	49995600	Region_185	0	0	49983600	49995600
Schisto_mansoni.Chr_W	57833550	57849150	Region_186	0	0	57833550	57849150
Schisto_mansoni.Chr_W.unplaced.SC_0115	547950	579900	Region_187	0	0	547950	579900
Schisto_mansoni.Chr_W.unplaced.SC_0231	0	73350	Region_188	0	0	0	73350
