# Supplementary material for: Histone methylation changes are required for life cycle progression in the human parasite Schistosoma mansoni
Source: PLoS Pathog. 2018 May 21;14(5):e1007066. doi: 10.1371/journal.ppat.1007066 (PMC5983875; doi:10.1371/journal.ppat.1007066)
Supplement: S3 File — (ZIP) [file ppat.1007066.s005.zip › Ranges_coordinates_cercariae_H3K27me3_H4K20me1.bed]

Schisto_mansoni.Chr_1	910650	927000	region_1	0	0	910650	927000
Schisto_mansoni.Chr_1	1241250	1269450	region_2	0	0	1231500	1269450
Schisto_mansoni.Chr_1	3138000	3177750	region_3	0	0	3136050	3177750
Schisto_mansoni.Chr_1	4364700	4450650	region_4	0	0	4364700	4450650
Schisto_mansoni.Chr_1	4948800	4957650	region_5	0	0	4852500	4957650
Schisto_mansoni.Chr_1	4852500	4896150	region_6	0	0	4852500	4957650
Schisto_mansoni.Chr_1	6084450	6112500	region_7	0	0	6084450	6177600
Schisto_mansoni.Chr_1	7232700	7248600	region_8	0	0	7232700	7336200
Schisto_mansoni.Chr_1	7293300	7336200	region_9	0	0	7232700	7336200
Schisto_mansoni.Chr_1	7813950	7823250	region_10	0	0	7768650	7823250
Schisto_mansoni.Chr_1	10944750	10960800	region_11	0	0	10921500	10960800
Schisto_mansoni.Chr_1	12119700	12143100	region_12	0	0	12090000	12146850
Schisto_mansoni.Chr_1	12322050	12367950	region_13	0	0	12316350	12372600
Schisto_mansoni.Chr_1	13419450	13434300	region_14	0	0	13419450	13459350
Schisto_mansoni.Chr_1	15806400	15833550	region_15	0	0	15806400	15833550
Schisto_mansoni.Chr_1	18941850	18958200	region_16	0	0	18912000	18958200
Schisto_mansoni.Chr_1	18983700	18995550	region_17	0	0	18983700	19028850
Schisto_mansoni.Chr_1	19100250	19120500	region_18	0	0	19088100	19120500
Schisto_mansoni.Chr_1	20608050	20658300	region_19	0	0	20608050	20658300
Schisto_mansoni.Chr_1	20940150	20946300	region_20	0	0	20940150	21006750
Schisto_mansoni.Chr_1	21001050	21006750	region_21	0	0	20940150	21006750
Schisto_mansoni.Chr_1	21217200	21258900	region_22	0	0	21217200	21322950
Schisto_mansoni.Chr_1	29291550	29308950	region_23	0	0	29291550	29308950
Schisto_mansoni.Chr_1	33811650	33826050	region_24	0	0	33811650	33932850
Schisto_mansoni.Chr_1	34535250	34544850	region_25	0	0	34531350	34544850
Schisto_mansoni.Chr_1	36663300	36708000	region_26	0	0	36663300	36708000
Schisto_mansoni.Chr_1	37789050	37804500	region_27	0	0	37789050	37866450
Schisto_mansoni.Chr_1	37896900	37920150	region_28	0	0	37894800	37920150
Schisto_mansoni.Chr_1	38566500	38581200	region_29	0	0	38555250	38581200
Schisto_mansoni.Chr_1	41157150	41165700	region_30	0	0	41137800	41165700
Schisto_mansoni.Chr_1	41340150	41351850	region_31	0	0	41340150	41382450
Schisto_mansoni.Chr_1	41959950	41994400	region_32	0	0	41959950	42002100
Schisto_mansoni.Chr_1	42055500	42072150	region_33	0	0	42055500	42072150
Schisto_mansoni.Chr_1	45487050	45493800	region_34	0	0	45487050	45562500
Schisto_mansoni.Chr_1	46084350	46115550	region_35	0	0	46084350	46115550
Schisto_mansoni.Chr_1	52234200	52263000	region_36	0	0	52231950	52263000
Schisto_mansoni.Chr_1	52753800	52793400	region_37	0	0	52669650	52793400
Schisto_mansoni.Chr_1	56631750	56649450	region_38	0	0	56631750	56697300
Schisto_mansoni.Chr_1	57852300	57867300	region_39	0	0	57832350	57867300
Schisto_mansoni.Chr_1	58152150	58195800	region_40	0	0	58152150	58195800
Schisto_mansoni.Chr_1	59532600	59576250	region_41	0	0	59532600	59576250
Schisto_mansoni.Chr_1	62510700	62515650	region_42	0	0	62501250	62515650
Schisto_mansoni.Chr_1	65031750	65051850	region_43	0	0	65031750	65063700
Schisto_mansoni.Chr_1.unplaced.SC_0010	324900	354600	region_44	0	0	313650	354600
Schisto_mansoni.Chr_1.unplaced.SC_0010	740037	773900	region_45	0	0	688201	773900
Schisto_mansoni.Chr_1.unplaced.SC_0010	740400	782250	region_46	0	0	740400	782250
Schisto_mansoni.Chr_1.unplaced.SC_0010	1016250	1032300	region_47	0	0	1016250	1032300
Schisto_mansoni.Chr_1.unplaced.SC_0010	1066050	1255650	region_48	0	0	1066050	1255650
Schisto_mansoni.Chr_1.unplaced.SC_0010	2438700	2454000	region_49	0	0	2411100	2454000
Schisto_mansoni.Chr_1.unplaced.SC_0034	871650	884400	region_50	0	0	871650	884400
Schisto_mansoni.Chr_1.unplaced.SC_0034	1068300	1093200	region_51	0	0	1068300	1093200
Schisto_mansoni.Chr_1.unplaced.SC_0071	1239450	1254600	region_52	0	0	1239450	1254600
Schisto_mansoni.Chr_1.unplaced.SC_0094	1056300	1081500	region_53	0	0	1051500	1082550
Schisto_mansoni.Chr_1.unplaced.SC_0135	799500	837750	region_54	0	0	799500	837750
Schisto_mansoni.Chr_2	2323950	2345400	region_55	0	0	2280900	2345400
Schisto_mansoni.Chr_2	4932000	4946700	region_56	0	0	4914750	4946700
Schisto_mansoni.Chr_2	7065150	7097300	region_57	0	0	7055400	7088550
Schisto_mansoni.Chr_2	9473250	9490650	region_58	0	0	9387000	9492600
Schisto_mansoni.Chr_2	12667650	12676800	region_59	0	0	12667650	12726150
Schisto_mansoni.Chr_2	13527000	13557300	region_60	0	0	13527000	13557300
Schisto_mansoni.Chr_2	14281650	14313900	region_61	0	0	14263950	14327550
Schisto_mansoni.Chr_2	17957400	17972850	region_62	0	0	17953200	17973150
Schisto_mansoni.Chr_2	19230150	19249050	region_63	0	0	19224900	19249050
Schisto_mansoni.Chr_2	22112250	22136100	region_64	0	0	22112250	22136100
Schisto_mansoni.Chr_2	24547350	24588000	region_65	0	0	24522750	24607950
Schisto_mansoni.Chr_2	28544700	28572150	region_66	0	0	28544700	28592550
Schisto_mansoni.Chr_2	30772500	30855750	region_67	0	0	30772500	30856800
Schisto_mansoni.Chr_2	31238850	31248750	region_68	0	0	31238850	31251150
Schisto_mansoni.Chr_2	31442100	31475850	region_69	0	0	31442100	31475850
Schisto_mansoni.Chr_2.unplaced.SC_0171	277650	310650	region_70	0	0	249750	506850
Schisto_mansoni.Chr_2.unplaced.SC_0171	345900	365250	region_71	0	0	249750	506850
Schisto_mansoni.Chr_2.unplaced.SC_0171	397350	424200	region_72	0	0	249750	506850
Schisto_mansoni.Chr_2.unplaced.SC_0171	484500	503400	region_73	0	0	249750	506850
Schisto_mansoni.Chr_3	568200	580050	region_74	0	0	568200	622950
Schisto_mansoni.Chr_3	1579050	1592400	region_75	0	0	1579050	1599600
Schisto_mansoni.Chr_3	3350100	3360300	region_76	0	0	3350100	3368850
Schisto_mansoni.Chr_3	4651650	4658550	region_77	0	0	4651650	4709400
Schisto_mansoni.Chr_3	10587900	10611000	region_78	0	0	10587900	10611000
Schisto_mansoni.Chr_3	15803700	15826200	region_79	0	0	15767850	15881550
Schisto_mansoni.Chr_3	15958500	15966450	region_80	0	0	15958500	15996900
Schisto_mansoni.Chr_3	18490800	18502800	region_81	0	0	18476250	18502800
Schisto_mansoni.Chr_3	18542700	18576300	region_82	0	0	18539700	18608400
Schisto_mansoni.Chr_3	19444800	19487250	region_83	0	0	19444800	19487250
Schisto_mansoni.Chr_3	20636100	20651250	region_84	0	0	20636100	20686500
Schisto_mansoni.Chr_3	25063650	25083150	region_85	0	0	25063650	25083150
Schisto_mansoni.Chr_3.unplaced.SC_0044	333600	343800	region_86	0	0	333600	343800
Schisto_mansoni.Chr_3.unplaced.SC_0124	577200	603600	region_87	0	0	565650	620550
Schisto_mansoni.Chr_3.unplaced.SC_0124	709800	767550	region_88	0	0	709800	767550
Schisto_mansoni.Chr_3.unplaced.SC_0192	166950	186900	region_89	0	0	166950	186900
Schisto_mansoni.Chr_4	47250	64800	region_90	0	0	37650	66900
Schisto_mansoni.Chr_4	120150	146700	region_91	0	0	99150	146700
Schisto_mansoni.Chr_4	1214850	1246500	region_92	0	0	1214850	1246500
Schisto_mansoni.Chr_4	1726950	1781850	region_93	0	0	1725300	1798050
Schisto_mansoni.Chr_4	3954150	4006650	region_94	0	0	3954150	4006650
Schisto_mansoni.Chr_4	4306200	4336500	region_95	0	0	4306200	4336500
Schisto_mansoni.Chr_4	5129550	5136900	region_96	0	0	5115600	5136900
Schisto_mansoni.Chr_4	5252250	5292750	region_97	0	0	5179800	5292750
Schisto_mansoni.Chr_4	5631300	5642250	region_98	0	0	5616900	5642550
Schisto_mansoni.Chr_4	5828100	5845950	region_99	0	0	5828100	5860200
Schisto_mansoni.Chr_4	7101750	7173300	region_100	0	0	7101750	7173300
Schisto_mansoni.Chr_4	7560750	7586700	region_101	0	0	7539750	7600800
Schisto_mansoni.Chr_4	7685250	7693350	region_102	0	0	7685250	7752900
Schisto_mansoni.Chr_4	8358600	8384100	region_103	0	0	8358600	8384100
Schisto_mansoni.Chr_4	8745000	8768850	region_104	0	0	8745000	8768850
Schisto_mansoni.Chr_4	9822600	9859050	region_105	0	0	9816600	9859050
Schisto_mansoni.Chr_4	11817150	11830500	region_106	0	0	11795850	11830500
Schisto_mansoni.Chr_4	13078350	13092300	region_107	0	0	12981600	13120650
Schisto_mansoni.Chr_4	13752300	13762650	region_108	0	0	13752300	13762650
Schisto_mansoni.Chr_4	14558100	14579850	region_109	0	0	14540700	14579850
Schisto_mansoni.Chr_4	15427650	15452100	region_110	0	0	15409650	15465150
Schisto_mansoni.Chr_4	15492000	15496800	region_111	0	0	15492000	15508800
Schisto_mansoni.Chr_4	15590250	15605250	region_112	0	0	15590250	15621000
Schisto_mansoni.Chr_4	16196700	16235700	region_113	0	0	16196700	16236150
Schisto_mansoni.Chr_4	19148700	19162050	region_114	0	0	19139400	19162050
Schisto_mansoni.Chr_4	19804650	19966050	region_115	0	0	19804650	19966050
Schisto_mansoni.Chr_4	20209050	20218100	region_116	0	0	20182500	20208600
Schisto_mansoni.Chr_4	20695200	20716800	region_117	0	0	20695200	20716800
Schisto_mansoni.Chr_4	26697300	26707950	region_118	0	0	26660850	26718900
Schisto_mansoni.Chr_4	28543350	28595850	region_119	0	0	28512750	28595850
Schisto_mansoni.Chr_4	29761650	29772150	region_120	0	0	29698800	29835600
Schisto_mansoni.Chr_4	29827950	29835600	region_121	0	0	29698800	29835600
Schisto_mansoni.Chr_5	3721500	3737550	region_122	0	0	3712050	3778800
Schisto_mansoni.Chr_5	6235800	6243000	region_123	0	0	6166050	6243000
Schisto_mansoni.Chr_5	6166050	6179250	region_124	0	0	6166050	6243000
Schisto_mansoni.Chr_5	6594600	6621900	region_125	0	0	6592050	6652950
Schisto_mansoni.Chr_5	8482200	8500500	region_126	0	0	8470050	8567250
Schisto_mansoni.Chr_5	8534250	8553450	region_127	0	0	8470050	8567250
Schisto_mansoni.Chr_5	9114150	9145650	region_128	0	0	9096150	9145650
Schisto_mansoni.Chr_6	3658350	3699300	region_129	0	0	3637200	3704100
Schisto_mansoni.Chr_6	4795200	4800900	region_130	0	0	4776000	4800900
Schisto_mansoni.Chr_6	9709500	9748350	region_131	0	0	9709500	9748350
Schisto_mansoni.Chr_6	10364100	10422600	region_132	0	0	10356900	10472400
Schisto_mansoni.Chr_6	11300250	11347200	region_133	0	0	11287500	11347200
Schisto_mansoni.Chr_6	11454900	11475150	region_134	0	0	11454900	11475150
Schisto_mansoni.Chr_6	13356300	13361550	region_135	0	0	13356300	13389300
Schisto_mansoni.Chr_6	14526900	14530950	region_136	0	0	14526900	14581200
Schisto_mansoni.Chr_6	14556150	14581200	region_137	0	0	14526900	14581200
Schisto_mansoni.Chr_6	16856250	16918050	region_138	0	0	16856250	16923300
Schisto_mansoni.Chr_6	18257700	18293100	region_139	0	0	18219900	18293100
Schisto_mansoni.Chr_7	3090000	3119250	region_140	0	0	3090000	3119250
Schisto_mansoni.Chr_7	5103000	5210700	region_141	0	0	5103000	5330250
Schisto_mansoni.Chr_7	7664550	7700250	region_142	0	0	7664400	7700250
Schisto_mansoni.Chr_7	9090900	9109500	region_143	0	0	9090900	9109500
Schisto_mansoni.Chr_7.unplaced.SC_0100	434100	468000	region_144	0	0	380700	468000
Schisto_mansoni.Chr_W	2227650	2274900	region_145	0	0	2209950	2274900
Schisto_mansoni.Chr_W	8924550	8942100	region_146	0	0	8924550	8942100
Schisto_mansoni.Chr_W	9614700	9625500	region_147	0	0	9610050	9625500
Schisto_mansoni.Chr_W	10410600	10428450	region_148	0	0	10410600	10428450
Schisto_mansoni.Chr_W	16782150	16808250	region_149	0	0	16782150	16808250
Schisto_mansoni.Chr_W	19300650	19315950	region_150	0	0	19307100	19330350
Schisto_mansoni.Chr_W	20641350	20657700	region_151	0	0	20641350	20657700
Schisto_mansoni.Chr_W	20695500	20731200	region_152	0	0	20695500	20747850
Schisto_mansoni.Chr_W	24965250	24976950	region_153	0	0	24954300	24983550
Schisto_mansoni.Chr_W	32917350	32932200	region_154	0	0	32917350	32932200
Schisto_mansoni.Chr_W	33868950	33935850	region_155	0	0	33779550	34104300
Schisto_mansoni.Chr_W	33993900	34039500	region_156	0	0	33779550	34104300
Schisto_mansoni.Chr_W	36623100	36633450	region_157	0	0	36623100	36649800
Schisto_mansoni.Chr_W	38561250	38609400	region_158	0	0	38544600	38609400
Schisto_mansoni.Chr_W	40213650	40243950	region_159	0	0	40152900	40287300
Schisto_mansoni.Chr_W	40520550	40548750	region_160	0	0	40520550	40560450
Schisto_mansoni.Chr_W	41540700	41584050	region_161	0	0	41540700	41584050
Schisto_mansoni.Chr_W	42262500	42277050	region_162	0	0	42262500	42277050
Schisto_mansoni.Chr_W	43355700	43365150	region_163	0	0	43301400	43365150
Schisto_mansoni.Chr_W	43908150	43919100	region_164	0	0	43830750	43927350
Schisto_mansoni.Chr_W	45037950	45051600	region_165	0	0	44976900	45208600
Schisto_mansoni.Chr_W	46078800	46096050	region_166	0	0	45947700	46096050
Schisto_mansoni.Chr_W	46362450	46365900	region_167	0	0	46259250	46365900
Schisto_mansoni.Chr_W	46264350	46276650	region_168	0	0	46259250	46365900
Schisto_mansoni.Chr_W	46996650	47035050	region_169	0	0	46915950	47035050
Schisto_mansoni.Chr_W	47183850	47194650	region_170	0	0	47135400	47204700
Schisto_mansoni.Chr_W	47504700	47517900	region_171	0	0	47504700	47517900
Schisto_mansoni.Chr_W	50056350	50059950	region_172	0	0	50056350	50099850
Schisto_mansoni.Chr_W	50085600	50099850	region_173	0	0	50056350	50099850
Schisto_mansoni.Chr_W	51974400	51985200	region_174	0	0	51970800	51985200
Schisto_mansoni.Chr_W	52204500	52205100	region_175	0	0	52177200	52205100
Schisto_mansoni.Chr_W	56874000	56881350	region_176	0	0	56866050	56881350
Schisto_mansoni.Chr_W	57363300	57409800	region_177	0	0	57352350	57409800
