# Supplementary material for: Histone methylation changes are required for life cycle progression in the human parasite Schistosoma mansoni
Source: PLoS Pathog. 2018 May 21;14(5):e1007066. doi: 10.1371/journal.ppat.1007066 (PMC5983875; doi:10.1371/journal.ppat.1007066)
Supplement: S3 File — (ZIP) [file ppat.1007066.s005.zip › Ranges_coordinates_cercariae_H4K20me1.bed]

Schisto_mansoni.Chr_1	1063500	1115700	Region_1	0	0	1063500	1115700
Schisto_mansoni.Chr_1	1303650	1339050	Region_2	0	0	1303650	1339050
Schisto_mansoni.Chr_1	1987350	2037900	Region_3	0	0	1987350	2037900
Schisto_mansoni.Chr_1	2510700	2550150	Region_4	0	0	2510700	2550150
Schisto_mansoni.Chr_1	2892450	2924550	Region_5	0	0	2892450	2924550
Schisto_mansoni.Chr_1	3271200	3289650	Region_6	0	0	3271200	3289650
Schisto_mansoni.Chr_1	3802800	3830550	Region_7	0	0	3802800	3830550
Schisto_mansoni.Chr_1	4556850	4581300	Region_8	0	0	4556850	4581300
Schisto_mansoni.Chr_1	5056350	5091600	Region_9	0	0	5056350	5091600
Schisto_mansoni.Chr_1	7456200	7533300	Region_10	0	0	7456200	7533300
Schisto_mansoni.Chr_1	7607550	7630800	Region_11	0	0	7607550	7630800
Schisto_mansoni.Chr_1	7960050	7982850	Region_12	0	0	7960050	7982850
Schisto_mansoni.Chr_1	8162551	8274900	Region_13	0	0	8162551	8274900
Schisto_mansoni.Chr_1	8472750	8535900	Region_14	0	0	8472750	8535900
Schisto_mansoni.Chr_1	8661750	8678700	Region_15	0	0	8661750	8678700
Schisto_mansoni.Chr_1	9168750	9188400	Region_16	0	0	9168750	9188400
Schisto_mansoni.Chr_1	9247950	9287700	Region_17	0	0	9247950	9287700
Schisto_mansoni.Chr_1	9626100	9639150	Region_18	0	0	9626100	9639150
Schisto_mansoni.Chr_1	10993650	11057550	Region_19	0	0	10993650	11057550
Schisto_mansoni.Chr_1	11155650	11175450	Region_20	0	0	11155650	11175450
Schisto_mansoni.Chr_1	11241750	11316600	Region_21	0	0	11241750	11316600
Schisto_mansoni.Chr_1	11867100	11883000	Region_22	0	0	11867100	11883000
Schisto_mansoni.Chr_1	12543750	12592050	Region_23	0	0	12543750	12592050
Schisto_mansoni.Chr_1	12706650	12733200	Region_24	0	0	12706650	12733200
Schisto_mansoni.Chr_1	12876150	12892950	Region_25	0	0	12876150	12892950
Schisto_mansoni.Chr_1	12921450	12963750	Region_26	0	0	12921450	12963750
Schisto_mansoni.Chr_1	13216350	13255500	Region_27	0	0	13216350	13255500
Schisto_mansoni.Chr_1	14566950	14619000	Region_28	0	0	14566950	14619000
Schisto_mansoni.Chr_1	14691750	14712900	Region_29	0	0	14691750	14712900
Schisto_mansoni.Chr_1	15389100	15452850	Region_30	0	0	15389100	15452850
Schisto_mansoni.Chr_1	15499350	15540450	Region_31	0	0	15499350	15540450
Schisto_mansoni.Chr_1	16138650	16164150	Region_32	0	0	16138650	16164150
Schisto_mansoni.Chr_1	16245000	16275900	Region_33	0	0	16245000	16275900
Schisto_mansoni.Chr_1	16777200	16821150	Region_34	0	0	16777200	16821150
Schisto_mansoni.Chr_1	17005500	17058750	Region_35	0	0	17005500	17058750
Schisto_mansoni.Chr_1	17405250	17420850	Region_36	0	0	17405250	17420850
Schisto_mansoni.Chr_1	18031200	18046050	Region_37	0	0	18031200	18046050
Schisto_mansoni.Chr_1	18333300	18397650	Region_38	0	0	18333300	18397650
Schisto_mansoni.Chr_1	18464700	18482100	Region_39	0	0	18464700	18482100
Schisto_mansoni.Chr_1	18533250	18562800	Region_40	0	0	18533250	18562800
Schisto_mansoni.Chr_1	20099100	20116350	Region_41	0	0	20099100	20116350
Schisto_mansoni.Chr_1	20254200	20350800	Region_42	0	0	20254200	20350800
Schisto_mansoni.Chr_1	20377050	20404050	Region_43	0	0	20377050	20404050
Schisto_mansoni.Chr_1	20743800	20837250	Region_44	0	0	20743800	20837250
Schisto_mansoni.Chr_1	21919950	21946500	Region_45	0	0	21919950	21946500
Schisto_mansoni.Chr_1	22600500	22633500	Region_46	0	0	22600500	22633500
Schisto_mansoni.Chr_1	22973100	22991250	Region_47	0	0	22973100	22991250
Schisto_mansoni.Chr_1	23781150	23795100	Region_48	0	0	23781150	23795100
Schisto_mansoni.Chr_1	24707850	24731400	Region_49	0	0	24707850	24731400
Schisto_mansoni.Chr_1	25435800	25460550	Region_50	0	0	25435800	25460550
Schisto_mansoni.Chr_1	25697250	25723350	Region_51	0	0	25697250	25723350
Schisto_mansoni.Chr_1	26092350	26153700	Region_52	0	0	26092350	26153700
Schisto_mansoni.Chr_1	27134700	27144750	Region_53	0	0	27134700	27144750
Schisto_mansoni.Chr_1	27653550	27714450	Region_54	0	0	27653550	27714450
Schisto_mansoni.Chr_1	27997800	28017300	Region_55	0	0	27997800	28017300
Schisto_mansoni.Chr_1	28048050	28059900	Region_56	0	0	28048050	28059900
Schisto_mansoni.Chr_1	28370850	28410300	Region_57	0	0	28370850	28410300
Schisto_mansoni.Chr_1	28445250	28482750	Region_58	0	0	28445250	28482750
Schisto_mansoni.Chr_1	29687100	29706900	Region_59	0	0	29687100	29706900
Schisto_mansoni.Chr_1	29958000	29971500	Region_60	0	0	29958000	29971500
Schisto_mansoni.Chr_1	30369000	30393600	Region_61	0	0	30369000	30393600
Schisto_mansoni.Chr_1	30543600	30585300	Region_62	0	0	30543600	30585300
Schisto_mansoni.Chr_1	31961550	31992600	Region_63	0	0	31961550	31992600
Schisto_mansoni.Chr_1	32205150	32220900	Region_64	0	0	32205150	32220900
Schisto_mansoni.Chr_1	33560250	33577050	Region_65	0	0	33560250	33577050
Schisto_mansoni.Chr_1	33986250	34006350	Region_66	0	0	33986250	34006350
Schisto_mansoni.Chr_1	34236600	34269450	Region_67	0	0	34236600	34269450
Schisto_mansoni.Chr_1	34348200	34392450	Region_68	0	0	34348200	34392450
Schisto_mansoni.Chr_1	34449000	34476300	Region_69	0	0	34449000	34476300
Schisto_mansoni.Chr_1	35238750	35250900	Region_70	0	0	35238750	35250900
Schisto_mansoni.Chr_1	35540400	35580750	Region_71	0	0	35540400	35580750
Schisto_mansoni.Chr_1	36366450	36377250	Region_72	0	0	36366450	36377250
Schisto_mansoni.Chr_1	36569550	36602700	Region_73	0	0	36569550	36602700
Schisto_mansoni.Chr_1	38002650	38032500	Region_74	0	0	38002650	38032500
Schisto_mansoni.Chr_1	40263750	40299750	Region_75	0	0	40263750	40299750
Schisto_mansoni.Chr_1	41240100	41270850	Region_76	0	0	41240100	41270850
Schisto_mansoni.Chr_1	41704800	41754900	Region_77	0	0	41704800	41754900
Schisto_mansoni.Chr_1	42216000	42237300	Region_78	0	0	42216000	42237300
Schisto_mansoni.Chr_1	42372750	42448800	Region_79	0	0	42372750	42448800
Schisto_mansoni.Chr_1	43426500	43465200	Region_80	0	0	43426500	43465200
Schisto_mansoni.Chr_1	43788600	43835550	Region_81	0	0	43788600	43835550
Schisto_mansoni.Chr_1	44420100	44496000	Region_82	0	0	44420100	44496000
Schisto_mansoni.Chr_1	44548650	44589150	Region_83	0	0	44548650	44589150
Schisto_mansoni.Chr_1	45882300	45918750	Region_84	0	0	45882300	45918750
Schisto_mansoni.Chr_1	45959400	45973950	Region_85	0	0	45959400	45973950
Schisto_mansoni.Chr_1	46452150	46470150	Region_86	0	0	46452150	46470150
Schisto_mansoni.Chr_1	46801950	46816800	Region_87	0	0	46801950	46816800
Schisto_mansoni.Chr_1	48019950	48046800	Region_88	0	0	48019950	48046800
Schisto_mansoni.Chr_1	48158700	48181200	Region_89	0	0	48158700	48181200
Schisto_mansoni.Chr_1	48301500	48332400	Region_90	0	0	48301500	48332400
Schisto_mansoni.Chr_1	48360600	48374100	Region_91	0	0	48360600	48374100
Schisto_mansoni.Chr_1	48565350	48582900	Region_92	0	0	48565350	48582900
Schisto_mansoni.Chr_1	49066050	49098300	Region_93	0	0	49066050	49098300
Schisto_mansoni.Chr_1	49205550	49236450	Region_94	0	0	49205550	49236450
Schisto_mansoni.Chr_1	49377000	49415700	Region_95	0	0	49377000	49415700
Schisto_mansoni.Chr_1	49667700	49694550	Region_96	0	0	49667700	49694550
Schisto_mansoni.Chr_1	50360850	50464650	Region_97	0	0	50360850	50464650
Schisto_mansoni.Chr_1	50550150	50562300	Region_98	0	0	50550150	50562300
Schisto_mansoni.Chr_1	50821950	50834250	Region_99	0	0	50821950	50834250
Schisto_mansoni.Chr_1	51370800	51382200	Region_100	0	0	51370800	51382200
Schisto_mansoni.Chr_1	51605250	51630750	Region_101	0	0	51605250	51630750
Schisto_mansoni.Chr_1	51911700	51931650	Region_102	0	0	51911700	51931650
Schisto_mansoni.Chr_1	52405050	52422450	Region_103	0	0	52405050	52422450
Schisto_mansoni.Chr_1	53121600	53198250	Region_104	0	0	53121600	53198250
Schisto_mansoni.Chr_1	53799600	53847000	Region_105	0	0	53799600	53847000
Schisto_mansoni.Chr_1	53970600	53990100	Region_106	0	0	53970600	53990100
Schisto_mansoni.Chr_1	54496500	54516750	Region_107	0	0	54496500	54516750
Schisto_mansoni.Chr_1	54783150	54799200	Region_108	0	0	54783150	54799200
Schisto_mansoni.Chr_1	55650000	55690500	Region_109	0	0	55650000	55690500
Schisto_mansoni.Chr_1	55759050	55798650	Region_110	0	0	55759050	55798650
Schisto_mansoni.Chr_1	55868850	55895850	Region_111	0	0	55868850	55895850
Schisto_mansoni.Chr_1	55954800	55982550	Region_112	0	0	55954800	55982550
Schisto_mansoni.Chr_1	56978700	56995500	Region_113	0	0	56978700	56995500
Schisto_mansoni.Chr_1	57054450	57100800	Region_114	0	0	57054450	57100800
Schisto_mansoni.Chr_1	57286950	57302100	Region_115	0	0	57286950	57302100
Schisto_mansoni.Chr_1	58011600	58024200	Region_116	0	0	58011600	58024200
Schisto_mansoni.Chr_1	58445850	58489800	Region_117	0	0	58445850	58489800
Schisto_mansoni.Chr_1	59108700	59133150	Region_118	0	0	59108700	59133150
Schisto_mansoni.Chr_1	59681850	59724300	Region_119	0	0	59681850	59724300
Schisto_mansoni.Chr_1	60487200	60511800	Region_120	0	0	60487200	60511800
Schisto_mansoni.Chr_1	60539850	60574350	Region_121	0	0	60539850	60574350
Schisto_mansoni.Chr_1	60830850	60856500	Region_122	0	0	60830850	60856500
Schisto_mansoni.Chr_1	61480800	61639800	Region_123	0	0	61480800	61639800
Schisto_mansoni.Chr_1	61849800	61864500	Region_124	0	0	61849800	61864500
Schisto_mansoni.Chr_1	62643450	62654400	Region_125	0	0	62643450	62654400
Schisto_mansoni.Chr_1	62994450	63029550	Region_126	0	0	62994450	63029550
Schisto_mansoni.Chr_1	63163350	63179250	Region_127	0	0	63163350	63179250
Schisto_mansoni.Chr_1	63213300	63229650	Region_128	0	0	63213300	63229650
Schisto_mansoni.Chr_1	63654600	63674400	Region_129	0	0	63654600	63674400
Schisto_mansoni.Chr_1	64492050	64513200	Region_130	0	0	64492050	64513200
Schisto_mansoni.Chr_1	64626600	64669950	Region_131	0	0	64626600	64669950
Schisto_mansoni.Chr_1	65147250	65236500	Region_132	0	0	65147250	65236500
Schisto_mansoni.Chr_1.unplaced.SC_0010	58350	170250	Region_133	0	0	58350	170250
Schisto_mansoni.Chr_1.unplaced.SC_0010	491700	522750	Region_134	0	0	491700	522750
Schisto_mansoni.Chr_1.unplaced.SC_0010	894750	954600	Region_135	0	0	894750	954600
Schisto_mansoni.Chr_1.unplaced.SC_0010	1656900	1683900	Region_136	0	0	1656900	1683900
Schisto_mansoni.Chr_1.unplaced.SC_0010	2751600	2762100	Region_137	0	0	2751600	2762100
Schisto_mansoni.Chr_1.unplaced.SC_0010	3281100	3328950	Region_138	0	0	3281100	3328950
Schisto_mansoni.Chr_1.unplaced.SC_0034	439050	475200	Region_139	0	0	439050	475200
Schisto_mansoni.Chr_1.unplaced.SC_0034	1201950	1213200	Region_140	0	0	1201950	1213200
Schisto_mansoni.Chr_1.unplaced.SC_0034	1551150	1570050	Region_141	0	0	1551150	1570050
Schisto_mansoni.Chr_1.unplaced.SC_0071	690450	740100	Region_142	0	0	690450	740100
Schisto_mansoni.Chr_1.unplaced.SC_0071	869700	887850	Region_143	0	0	869700	887850
Schisto_mansoni.Chr_1.unplaced.SC_0071	1083300	1109100	Region_144	0	0	1083300	1109100
Schisto_mansoni.Chr_1.unplaced.SC_0071	1475400	1505250	Region_145	0	0	1475400	1505250
Schisto_mansoni.Chr_1.unplaced.SC_0076	182251	347850	Region_146	0	0	211050	324300
Schisto_mansoni.Chr_1.unplaced.SC_0094	1119450	1146900	Region_147	0	0	1119450	1146900
Schisto_mansoni.Chr_1.unplaced.SC_0122	166800	240300	Region_148	0	0	166800	240300
Schisto_mansoni.Chr_1.unplaced.SC_0122	332400	377400	Region_149	0	0	332400	377400
Schisto_mansoni.Chr_1.unplaced.SC_0122	403650	419850	Region_150	0	0	403650	419850
Schisto_mansoni.Chr_1.unplaced.SC_0122	433300	639300	Region_151	0	0	433300	639300
Schisto_mansoni.Chr_1.unplaced.SC_0122	676350	849150	Region_152	0	0	676350	849150
Schisto_mansoni.Chr_1.unplaced.SC_0135	382800	416550	Region_153	0	0	382800	416550
Schisto_mansoni.Chr_1.unplaced.SC_0153	437550	462150	Region_154	0	0	437550	462150
Schisto_mansoni.Chr_1.unplaced.SC_0153	539700	599550	Region_155	0	0	539700	599550
Schisto_mansoni.Chr_2	2059500	2082450	Region_156	0	0	2059500	2082450
Schisto_mansoni.Chr_2	2572350	2589150	Region_157	0	0	2572350	2589150
Schisto_mansoni.Chr_2	2657700	2704650	Region_158	0	0	2657700	2704650
Schisto_mansoni.Chr_2	4435200	4455900	Region_159	0	0	4435200	4455900
Schisto_mansoni.Chr_2	4545150	4577250	Region_160	0	0	4545150	4577250
Schisto_mansoni.Chr_2	4614000	4631700	Region_161	0	0	4614000	4631700
Schisto_mansoni.Chr_2	4804650	4863450	Region_162	0	0	4804650	4863450
Schisto_mansoni.Chr_2	5002650	5043300	Region_163	0	0	5002650	5043300
Schisto_mansoni.Chr_2	6252900	6266100	Region_164	0	0	6252900	6266100
Schisto_mansoni.Chr_2	6982950	7020150	Region_165	0	0	6982950	7005000
Schisto_mansoni.Chr_2	7816950	7834950	Region_166	0	0	7816950	7834950
Schisto_mansoni.Chr_2	8757150	8809950	Region_167	0	0	8757150	8809950
Schisto_mansoni.Chr_2	9657600	9761700	Region_168	0	0	9657600	9761700
Schisto_mansoni.Chr_2	10012800	10076250	Region_169	0	0	10012800	10076250
Schisto_mansoni.Chr_2	10450500	10500600	Region_170	0	0	10450500	10500600
Schisto_mansoni.Chr_2	11226900	11272200	Region_171	0	0	11226900	11272200
Schisto_mansoni.Chr_2	11442000	11608950	Region_172	0	0	11442000	11608950
Schisto_mansoni.Chr_2	11947800	11960250	Region_173	0	0	11947800	11960250
Schisto_mansoni.Chr_2	12065100	12112350	Region_174	0	0	12065100	12112350
Schisto_mansoni.Chr_2	12906000	12960300	Region_175	0	0	12906000	12960300
Schisto_mansoni.Chr_2	13053000	13101450	Region_176	0	0	13053000	13101450
Schisto_mansoni.Chr_2	13300350	13331100	Region_177	0	0	13300350	13331100
Schisto_mansoni.Chr_2	14012250	14064900	Region_178	0	0	14012250	14064900
Schisto_mansoni.Chr_2	14679300	14745450	Region_179	0	0	14679300	14745450
Schisto_mansoni.Chr_2	16814400	16851900	Region_180	0	0	16814400	16851900
Schisto_mansoni.Chr_2	17649450	17665650	Region_181	0	0	17649450	17665650
Schisto_mansoni.Chr_2	18243150	18317250	Region_182	0	0	18243150	18317250
Schisto_mansoni.Chr_2	18839250	18850050	Region_183	0	0	18839250	18850050
Schisto_mansoni.Chr_2	20747700	20766600	Region_184	0	0	20747700	20766600
Schisto_mansoni.Chr_2	20792400	20807700	Region_185	0	0	20792400	20807700
Schisto_mansoni.Chr_2	20952000	20991150	Region_186	0	0	20952000	20991150
Schisto_mansoni.Chr_2	21413700	21426300	Region_187	0	0	21413700	21426300
Schisto_mansoni.Chr_2	21849300	21868800	Region_188	0	0	21849300	21868800
Schisto_mansoni.Chr_2	21971700	21986550	Region_189	0	0	21971700	21986550
Schisto_mansoni.Chr_2	22556100	22636350	Region_190	0	0	22556100	22636350
Schisto_mansoni.Chr_2	23310900	23326200	Region_191	0	0	23310900	23326200
Schisto_mansoni.Chr_2	23594250	23620950	Region_192	0	0	23594250	23620950
Schisto_mansoni.Chr_2	23740500	23753400	Region_193	0	0	23740500	23753400
Schisto_mansoni.Chr_2	23880750	23934000	Region_194	0	0	23880750	23934000
Schisto_mansoni.Chr_2	25090800	25124100	Region_195	0	0	25090800	25124100
Schisto_mansoni.Chr_2	25862550	25915950	Region_196	0	0	25862550	25915950
Schisto_mansoni.Chr_2	25989450	26023650	Region_197	0	0	25989450	26023650
Schisto_mansoni.Chr_2	26258700	26268750	Region_198	0	0	26258700	26268750
Schisto_mansoni.Chr_2	26419200	26430900	Region_199	0	0	26419200	26430900
Schisto_mansoni.Chr_2	26830350	26840400	Region_200	0	0	26830350	26840400
Schisto_mansoni.Chr_2	27888900	27933450	Region_201	0	0	27888900	27933450
Schisto_mansoni.Chr_2	28151250	28193700	Region_202	0	0	28151250	28193700
Schisto_mansoni.Chr_2	28673250	28684650	Region_203	0	0	28673250	28684650
Schisto_mansoni.Chr_2	28974300	29038950	Region_204	0	0	28974300	29038950
Schisto_mansoni.Chr_2	29385300	29415900	Region_205	0	0	29385300	29415900
Schisto_mansoni.Chr_2	30634950	30646800	Region_206	0	0	30634950	30646800
Schisto_mansoni.Chr_2	30885750	30898800	Region_207	0	0	30885750	30898800
Schisto_mansoni.Chr_2	31603800	31654800	Region_208	0	0	31603800	31654800
Schisto_mansoni.Chr_2	32568000	32581800	Region_209	0	0	32568000	32581800
Schisto_mansoni.Chr_2	33292350	33345450	Region_210	0	0	33292350	33345450
Schisto_mansoni.Chr_2	34040400	34051200	Region_211	0	0	34040400	34051200
Schisto_mansoni.Chr_2	34301100	34322250	Region_212	0	0	34301100	34322250
Schisto_mansoni.Chr_2.unplaced.SC_0213	298800	309300	Region_213	0	0	298800	309300
Schisto_mansoni.Chr_3	204150	254250	Region_214	0	0	204150	254250
Schisto_mansoni.Chr_3	1152300	1196550	Region_215	0	0	1152300	1196550
Schisto_mansoni.Chr_3	1243950	1255950	Region_216	0	0	1243950	1255950
Schisto_mansoni.Chr_3	1968300	2037000	Region_217	0	0	1968300	2037000
Schisto_mansoni.Chr_3	3065850	3103950	Region_218	0	0	3065850	3103950
Schisto_mansoni.Chr_3	3426900	3452550	Region_219	0	0	3426900	3452550
Schisto_mansoni.Chr_3	3878700	3942750	Region_220	0	0	3878700	3942750
Schisto_mansoni.Chr_3	4369200	4388400	Region_221	0	0	4369200	4388400
Schisto_mansoni.Chr_3	4997850	5019600	Region_222	0	0	4997850	5019600
Schisto_mansoni.Chr_3	5813550	5834850	Region_223	0	0	5813550	5834850
Schisto_mansoni.Chr_3	6245100	6271200	Region_224	0	0	6245100	6271200
Schisto_mansoni.Chr_3	6316800	6345000	Region_225	0	0	6316800	6345000
Schisto_mansoni.Chr_3	7919550	7949400	Region_226	0	0	7919550	7949400
Schisto_mansoni.Chr_3	8054700	8135250	Region_227	0	0	8054700	8135250
Schisto_mansoni.Chr_3	8179950	8238000	Region_228	0	0	8179950	8238000
Schisto_mansoni.Chr_3	8646900	8657400	Region_229	0	0	8646900	8657400
Schisto_mansoni.Chr_3	9322050	9376350	Region_230	0	0	9322050	9376350
Schisto_mansoni.Chr_3	9576150	9620850	Region_231	0	0	9576150	9620850
Schisto_mansoni.Chr_3	9706200	9721800	Region_232	0	0	9706200	9721800
Schisto_mansoni.Chr_3	9896700	9934650	Region_233	0	0	9896700	9934650
Schisto_mansoni.Chr_3	10074600	10131000	Region_234	0	0	10074600	10131000
Schisto_mansoni.Chr_3	10914000	10930500	Region_235	0	0	10914000	10930500
Schisto_mansoni.Chr_3	11159550	11172750	Region_236	0	0	11159550	11172750
Schisto_mansoni.Chr_3	11352750	11373150	Region_237	0	0	11352750	11373150
Schisto_mansoni.Chr_3	12927750	12946800	Region_238	0	0	12927750	12946800
Schisto_mansoni.Chr_3	13208400	13227750	Region_239	0	0	13208400	13227750
Schisto_mansoni.Chr_3	14691900	14730600	Region_240	0	0	14691900	14730600
Schisto_mansoni.Chr_3	14897550	15029700	Region_241	0	0	14897550	15029700
Schisto_mansoni.Chr_3	17065050	17077350	Region_242	0	0	17065050	17077350
Schisto_mansoni.Chr_3	17745900	17776500	Region_243	0	0	17745900	17776500
Schisto_mansoni.Chr_3	19030800	19051650	Region_244	0	0	19030800	19051650
Schisto_mansoni.Chr_3	19125750	19190850	Region_245	0	0	19125750	19190850
Schisto_mansoni.Chr_3	19551750	19564650	Region_246	0	0	19551750	19564650
Schisto_mansoni.Chr_3	20136450	20147550	Region_247	0	0	20136450	20147550
Schisto_mansoni.Chr_3	20335650	20353500	Region_248	0	0	20335650	20353500
Schisto_mansoni.Chr_3	20407800	20430600	Region_249	0	0	20407800	20430600
Schisto_mansoni.Chr_3	20770200	20783400	Region_250	0	0	20770200	20783400
Schisto_mansoni.Chr_3	21486000	21544500	Region_251	0	0	21486000	21544500
Schisto_mansoni.Chr_3	22682400	22695750	Region_252	0	0	22682400	22695750
Schisto_mansoni.Chr_3	22890600	22935750	Region_253	0	0	22890600	22935750
Schisto_mansoni.Chr_3	25590450	25619700	Region_254	0	0	25590450	25619700
Schisto_mansoni.Chr_3	25685700	25712700	Region_255	0	0	25685700	25712700
Schisto_mansoni.Chr_3	26499450	26535750	Region_256	0	0	26499450	26535750
Schisto_mansoni.Chr_3	26572200	26657100	Region_257	0	0	26572200	26657100
Schisto_mansoni.Chr_3	26739450	26798400	Region_258	0	0	26739450	26798400
Schisto_mansoni.Chr_3	27109200	27126750	Region_259	0	0	27109200	27126750
Schisto_mansoni.Chr_3	27890550	27927300	Region_260	0	0	27890550	27927300
Schisto_mansoni.Chr_3.unplaced.SC_0044	57450	148350	Region_261	0	0	57450	148350
Schisto_mansoni.Chr_3.unplaced.SC_0044	914400	944550	Region_262	0	0	914400	944550
Schisto_mansoni.Chr_3.unplaced.SC_0044	1255650	1287450	Region_263	0	0	1255650	1287450
Schisto_mansoni.Chr_3.unplaced.SC_0044	1509300	1520550	Region_264	0	0	1509300	1520550
Schisto_mansoni.Chr_3.unplaced.SC_0044	1777050	1810950	Region_265	0	0	1777050	1810950
Schisto_mansoni.Chr_3.unplaced.SC_0077	712050	741750	Region_266	0	0	712050	741750
Schisto_mansoni.Chr_3.unplaced.SC_0077	1018200	1077900	Region_267	0	0	1018200	1077900
Schisto_mansoni.Chr_3.unplaced.SC_0083	1120350	1135200	Region_268	0	0	1120350	1135200
Schisto_mansoni.Chr_3.unplaced.SC_0083	1222200	1273200	Region_269	0	0	1222200	1273200
Schisto_mansoni.Chr_3.unplaced.SC_0083	1334550	1349250	Region_270	0	0	1334550	1349250
Schisto_mansoni.Chr_3.unplaced.SC_0083	1420500	1431750	Region_271	0	0	1420500	1431750
Schisto_mansoni.Chr_3.unplaced.SC_0083	1471950	1490700	Region_272	0	0	1471950	1490700
Schisto_mansoni.Chr_3.unplaced.SC_0105	189450	202050	Region_273	0	0	189450	202050
Schisto_mansoni.Chr_3.unplaced.SC_0105	859800	879000	Region_274	0	0	859800	879000
Schisto_mansoni.Chr_3.unplaced.SC_0105	914700	957900	Region_275	0	0	914700	957900
Schisto_mansoni.Chr_3.unplaced.SC_0124	445650	460200	Region_276	0	0	445650	460200
Schisto_mansoni.Chr_3.unplaced.SC_0124	499350	521250	Region_277	0	0	499350	521250
Schisto_mansoni.Chr_4	713850	724650	Region_278	0	0	713850	724650
Schisto_mansoni.Chr_4	879450	904200	Region_279	0	0	879450	904200
Schisto_mansoni.Chr_4	1917000	1931850	Region_280	0	0	1917000	1931850
Schisto_mansoni.Chr_4	2030400	2044950	Region_281	0	0	2030400	2044950
Schisto_mansoni.Chr_4	2249850	2266800	Region_282	0	0	2249850	2266800
Schisto_mansoni.Chr_4	2295000	2305650	Region_283	0	0	2295000	2305650
Schisto_mansoni.Chr_4	2382900	2442750	Region_284	0	0	2382900	2442750
Schisto_mansoni.Chr_4	2565750	2623650	Region_285	0	0	2565750	2623650
Schisto_mansoni.Chr_4	2724450	2749200	Region_286	0	0	2724450	2749200
Schisto_mansoni.Chr_4	3440400	3511650	Region_287	0	0	3440400	3511650
Schisto_mansoni.Chr_4	3601950	3644100	Region_288	0	0	3601950	3644100
Schisto_mansoni.Chr_4	4157250	4168350	Region_289	0	0	4157250	4168350
Schisto_mansoni.Chr_4	4212450	4266300	Region_290	0	0	4212450	4266300
Schisto_mansoni.Chr_4	4518900	4533150	Region_291	0	0	4518900	4533150
Schisto_mansoni.Chr_4	5005200	5037150	Region_292	0	0	5005200	5037150
Schisto_mansoni.Chr_4	5397300	5475750	Region_293	0	0	5397300	5475750
Schisto_mansoni.Chr_4	5719050	5800950	Region_294	0	0	5719050	5800950
Schisto_mansoni.Chr_4	6173400	6213300	Region_295	0	0	6173400	6213300
Schisto_mansoni.Chr_4	6787950	6853650	Region_296	0	0	6787950	6853650
Schisto_mansoni.Chr_4	6921450	6938700	Region_297	0	0	6921450	6938700
Schisto_mansoni.Chr_4	6970050	7060950	Region_298	0	0	6970050	7060950
Schisto_mansoni.Chr_4	7317300	7445250	Region_299	0	0	7317300	7445250
Schisto_mansoni.Chr_4	7961550	8043300	Region_300	0	0	7961550	8043300
Schisto_mansoni.Chr_4	8085300	8137050	Region_301	0	0	8085300	8137050
Schisto_mansoni.Chr_4	8211750	8223750	Region_302	0	0	8211750	8223750
Schisto_mansoni.Chr_4	8940300	8967150	Region_303	0	0	8940300	8967150
Schisto_mansoni.Chr_4	9026400	9063150	Region_304	0	0	9026400	9063150
Schisto_mansoni.Chr_4	9439800	9484050	Region_305	0	0	9439800	9484050
Schisto_mansoni.Chr_4	9737400	9752250	Region_306	0	0	9737400	9752250
Schisto_mansoni.Chr_4	9975300	9987300	Region_307	0	0	9975300	9987300
Schisto_mansoni.Chr_4	10295250	10320900	Region_308	0	0	10295250	10320900
Schisto_mansoni.Chr_4	10547700	10565550	Region_309	0	0	10547700	10565550
Schisto_mansoni.Chr_4	10606500	10635900	Region_310	0	0	10606500	10635900
Schisto_mansoni.Chr_4	11223750	11283300	Region_311	0	0	11223750	11283300
Schisto_mansoni.Chr_4	11573700	11589300	Region_312	0	0	11573700	11589300
Schisto_mansoni.Chr_4	11652300	11687850	Region_313	0	0	11652300	11687850
Schisto_mansoni.Chr_4	13589100	13615650	Region_314	0	0	13589100	13615650
Schisto_mansoni.Chr_4	13878150	13895100	Region_315	0	0	13878150	13895100
Schisto_mansoni.Chr_4	13984800	14054700	Region_316	0	0	13984800	14054700
Schisto_mansoni.Chr_4	16618500	16654350	Region_317	0	0	16618500	16654350
Schisto_mansoni.Chr_4	16775100	16785450	Region_318	0	0	16775100	16785450
Schisto_mansoni.Chr_4	17990100	18021450	Region_319	0	0	17990100	18021450
Schisto_mansoni.Chr_4	18325800	18337050	Region_320	0	0	18325800	18337050
Schisto_mansoni.Chr_4	19743900	19764600	Region_321	0	0	19743900	19764600
Schisto_mansoni.Chr_4	20550750	20590200	Region_322	0	0	20550750	20590200
Schisto_mansoni.Chr_4	21721200	21750900	Region_323	0	0	21721200	21750900
Schisto_mansoni.Chr_4	23263950	23274150	Region_324	0	0	23263950	23274150
Schisto_mansoni.Chr_4	23396100	23451600	Region_325	0	0	23396100	23451600
Schisto_mansoni.Chr_4	24121800	24143850	Region_326	0	0	24121800	24143850
Schisto_mansoni.Chr_4	24791850	24804750	Region_327	0	0	24791850	24804750
Schisto_mansoni.Chr_4	27305700	27365700	Region_328	0	0	27305700	27365700
Schisto_mansoni.Chr_4	27669000	27689550	Region_329	0	0	27669000	27689550
Schisto_mansoni.Chr_4	28042200	28069800	Region_330	0	0	28042200	28069800
Schisto_mansoni.Chr_4	28382250	28421550	Region_331	0	0	28382250	28421550
Schisto_mansoni.Chr_4	28715250	28729500	Region_332	0	0	28715250	28729500
Schisto_mansoni.Chr_4	29022450	29042700	Region_333	0	0	29022450	29042700
Schisto_mansoni.Chr_4	29586300	29597550	Region_334	0	0	29586300	29597550
Schisto_mansoni.Chr_4	30120750	30197400	Region_335	0	0	30120750	30197400
Schisto_mansoni.Chr_4	30405750	30423300	Region_336	0	0	30405750	30423300
Schisto_mansoni.Chr_4	31831500	31895400	Region_337	0	0	31831500	31895400
Schisto_mansoni.Chr_5	1197900	1208250	Region_338	0	0	1197900	1208250
Schisto_mansoni.Chr_5	2155350	2168550	Region_339	0	0	2155350	2168550
Schisto_mansoni.Chr_5	2798550	2820600	Region_340	0	0	2798550	2820600
Schisto_mansoni.Chr_5	2872800	2886750	Region_341	0	0	2872800	2886750
Schisto_mansoni.Chr_5	3116250	3136950	Region_342	0	0	3116250	3136950
Schisto_mansoni.Chr_5	3864600	3886650	Region_343	0	0	3864600	3886650
Schisto_mansoni.Chr_5	4693350	4749150	Region_344	0	0	4693350	4749150
Schisto_mansoni.Chr_5	4795800	4822950	Region_345	0	0	4795800	4822950
Schisto_mansoni.Chr_5	6340050	6378750	Region_346	0	0	6340050	6378750
Schisto_mansoni.Chr_5	7767000	7784550	Region_347	0	0	7767000	7784550
Schisto_mansoni.Chr_5	8077650	8093700	Region_348	0	0	8077650	8093700
Schisto_mansoni.Chr_5	8127300	8146050	Region_349	0	0	8127300	8146050
Schisto_mansoni.Chr_5.unplaced.SC_0195	750	66750	Region_350	0	0	750	66750
Schisto_mansoni.Chr_5.unplaced.SC_0195	222600	243450	Region_351	0	0	222600	243450
Schisto_mansoni.Chr_5.unplaced.SC_0195	273600	294750	Region_352	0	0	273600	294750
Schisto_mansoni.Chr_5.unplaced.SC_0198	271950	285300	Region_353	0	0	271950	285300
Schisto_mansoni.Chr_6	419250	433350	Region_354	0	0	419250	433350
Schisto_mansoni.Chr_6	661950	682350	Region_355	0	0	661950	682350
Schisto_mansoni.Chr_6	1178250	1198950	Region_356	0	0	1178250	1198950
Schisto_mansoni.Chr_6	1720500	1751550	Region_357	0	0	1720500	1751550
Schisto_mansoni.Chr_6	2200050	2214600	Region_358	0	0	2200050	2214600
Schisto_mansoni.Chr_6	2259450	2275650	Region_359	0	0	2259450	2275650
Schisto_mansoni.Chr_6	2344650	2385900	Region_360	0	0	2344650	2385900
Schisto_mansoni.Chr_6	3332400	3357450	Region_361	0	0	3332400	3357450
Schisto_mansoni.Chr_6	3429600	3443250	Region_362	0	0	3429600	3443250
Schisto_mansoni.Chr_6	3583650	3609750	Region_363	0	0	3583650	3609750
Schisto_mansoni.Chr_6	4589250	4679550	Region_364	0	0	4589250	4679550
Schisto_mansoni.Chr_6	5589000	5616300	Region_365	0	0	5589000	5616300
Schisto_mansoni.Chr_6	6283200	6304950	Region_366	0	0	6283200	6304950
Schisto_mansoni.Chr_6	7575600	7595250	Region_367	0	0	7575600	7595250
Schisto_mansoni.Chr_6	8826900	8864400	Region_368	0	0	8826900	8864400
Schisto_mansoni.Chr_6	8983350	9047550	Region_369	0	0	8983350	9047550
Schisto_mansoni.Chr_6	9089550	9119250	Region_370	0	0	9089550	9119250
Schisto_mansoni.Chr_6	9315000	9372750	Region_371	0	0	9315000	9372750
Schisto_mansoni.Chr_6	9588300	9648000	Region_372	0	0	9588300	9648000
Schisto_mansoni.Chr_6	10187100	10217850	Region_373	0	0	10187100	10217850
Schisto_mansoni.Chr_6	10946850	10966950	Region_374	0	0	10946850	10966950
Schisto_mansoni.Chr_6	11033100	11080500	Region_375	0	0	11033100	11080500
Schisto_mansoni.Chr_6	12039900	12056550	Region_376	0	0	12039900	12056550
Schisto_mansoni.Chr_6	12509100	12523650	Region_377	0	0	12509100	12523650
Schisto_mansoni.Chr_6	12772800	12790800	Region_378	0	0	12772800	12790800
Schisto_mansoni.Chr_6	13225650	13249650	Region_379	0	0	13225650	13249650
Schisto_mansoni.Chr_6	13282650	13295700	Region_380	0	0	13282650	13295700
Schisto_mansoni.Chr_6	14836350	14851050	Region_381	0	0	14836350	14851050
Schisto_mansoni.Chr_6	15114900	15138750	Region_382	0	0	15114900	15138750
Schisto_mansoni.Chr_6	15937050	15948750	Region_383	0	0	15937050	15948750
Schisto_mansoni.Chr_6	16487250	16500150	Region_384	0	0	16487250	16500150
Schisto_mansoni.Chr_6	16623000	16657800	Region_385	0	0	16623000	16657800
Schisto_mansoni.Chr_6	17109000	17119050	Region_386	0	0	17109000	17119050
Schisto_mansoni.Chr_6	18001800	18017250	Region_387	0	0	18001800	18017250
Schisto_mansoni.Chr_6	18973350	18985200	Region_388	0	0	18973350	18985200
Schisto_mansoni.Chr_6	19173600	19195050	Region_389	0	0	19173600	19195050
Schisto_mansoni.Chr_6	19778250	19791300	Region_390	0	0	19778250	19791300
Schisto_mansoni.Chr_7	1268250	1280250	Region_391	0	0	1268250	1280250
Schisto_mansoni.Chr_7	1846650	1929000	Region_392	0	0	1846650	1929000
Schisto_mansoni.Chr_7	2019450	2039250	Region_393	0	0	2019450	2039250
Schisto_mansoni.Chr_7	2279550	2294550	Region_394	0	0	2279550	2294550
Schisto_mansoni.Chr_7	2374950	2401200	Region_395	0	0	2374950	2401200
Schisto_mansoni.Chr_7	3022800	3035250	Region_396	0	0	3022800	3035250
Schisto_mansoni.Chr_7	3370350	3422550	Region_397	0	0	3370350	3422550
Schisto_mansoni.Chr_7	3605700	3619800	Region_398	0	0	3605700	3619800
Schisto_mansoni.Chr_7	4815450	4828950	Region_399	0	0	4815450	4828950
Schisto_mansoni.Chr_7	4979850	5059800	Region_400	0	0	4979850	5059800
Schisto_mansoni.Chr_7	5751300	5771850	Region_401	0	0	5751300	5771850
Schisto_mansoni.Chr_7	5807250	5832150	Region_402	0	0	5807250	5832150
Schisto_mansoni.Chr_7	6116550	6141450	Region_403	0	0	6116550	6141450
Schisto_mansoni.Chr_7	6651150	6682050	Region_404	0	0	6651150	6682050
Schisto_mansoni.Chr_7	6743100	6775350	Region_405	0	0	6743100	6775350
Schisto_mansoni.Chr_7	7005300	7023900	Region_406	0	0	7005300	7023900
Schisto_mansoni.Chr_7	7461600	7508850	Region_407	0	0	7461600	7508850
Schisto_mansoni.Chr_7	8361450	8470950	Region_408	0	0	8361450	8470950
Schisto_mansoni.Chr_7	8704950	8722650	Region_409	0	0	8704950	8722650
Schisto_mansoni.Chr_7	8799600	8847600	Region_410	0	0	8799600	8847600
Schisto_mansoni.Chr_7	9488700	9511350	Region_411	0	0	9488700	9511350
Schisto_mansoni.Chr_7	9560850	9576600	Region_412	0	0	9560850	9576600
Schisto_mansoni.Chr_7.unplaced.SC_0100	71700	97800	Region_413	0	0	71700	97800
Schisto_mansoni.Chr_7.unplaced.SC_0100	1204350	1219800	Region_414	0	0	1204350	1219800
Schisto_mansoni.Chr_W	93150	103350	Region_415	0	0	93150	103350
Schisto_mansoni.Chr_W	161400	178500	Region_416	0	0	161400	178500
Schisto_mansoni.Chr_W	252150	265200	Region_417	0	0	252150	265200
Schisto_mansoni.Chr_W	776700	786900	Region_418	0	0	776700	786900
Schisto_mansoni.Chr_W	1022550	1041750	Region_419	0	0	1022550	1041750
Schisto_mansoni.Chr_W	1325250	1350750	Region_420	0	0	1325250	1350750
Schisto_mansoni.Chr_W	1376100	1409400	Region_421	0	0	1376100	1409400
Schisto_mansoni.Chr_W	1446300	1482000	Region_422	0	0	1446300	1482000
Schisto_mansoni.Chr_W	1508400	1545000	Region_423	0	0	1508400	1545000
Schisto_mansoni.Chr_W	1653300	1669050	Region_424	0	0	1653300	1669050
Schisto_mansoni.Chr_W	1944750	1962600	Region_425	0	0	1944750	1962600
Schisto_mansoni.Chr_W	2708250	2814750	Region_426	0	0	2708250	2814750
Schisto_mansoni.Chr_W	3011850	3051750	Region_427	0	0	3011850	3051750
Schisto_mansoni.Chr_W	13804500	13816050	Region_428	0	0	13804500	13816050
Schisto_mansoni.Chr_W	21280650	21329700	Region_429	0	0	21280650	21329700
Schisto_mansoni.Chr_W	22388700	22421250	Region_430	0	0	22388700	22421250
Schisto_mansoni.Chr_W	23177100	23211900	Region_431	0	0	23177100	23211900
Schisto_mansoni.Chr_W	31208400	31234650	Region_432	0	0	31208400	31234650
Schisto_mansoni.Chr_W	31792350	31821000	Region_433	0	0	31792350	31821000
Schisto_mansoni.Chr_W	31954800	31995900	Region_434	0	0	31954800	31995900
Schisto_mansoni.Chr_W	32563800	32576250	Region_435	0	0	32563800	32576250
Schisto_mansoni.Chr_W	32635350	32645400	Region_436	0	0	32635350	32645400
Schisto_mansoni.Chr_W	33102000	33152550	Region_437	0	0	33102000	33152550
Schisto_mansoni.Chr_W	33555300	33586050	Region_438	0	0	33555300	33586050
Schisto_mansoni.Chr_W	34157400	34195800	Region_439	0	0	34157400	34195800
Schisto_mansoni.Chr_W	34389000	34433250	Region_440	0	0	34389000	34433250
Schisto_mansoni.Chr_W	35140050	35241150	Region_441	0	0	35140050	35241150
Schisto_mansoni.Chr_W	35542650	35563650	Region_442	0	0	35542650	35563650
Schisto_mansoni.Chr_W	37462500	37528050	Region_443	0	0	37462500	37528050
Schisto_mansoni.Chr_W	37881300	37892550	Region_444	0	0	37881300	37892550
Schisto_mansoni.Chr_W	38315850	38364150	Region_445	0	0	38315850	38364150
Schisto_mansoni.Chr_W	39196800	39332850	Region_446	0	0	39196800	39332850
Schisto_mansoni.Chr_W	39361050	39378600	Region_447	0	0	39361050	39378600
Schisto_mansoni.Chr_W	39861000	39893700	Region_448	0	0	39861000	39893700
Schisto_mansoni.Chr_W	39944100	39969000	Region_449	0	0	39944100	39969000
Schisto_mansoni.Chr_W	39996600	40013850	Region_450	0	0	39996600	40013850
Schisto_mansoni.Chr_W	40727100	40806600	Region_451	0	0	40727100	40806600
Schisto_mansoni.Chr_W	40855950	40878600	Region_452	0	0	40855950	40878600
Schisto_mansoni.Chr_W	41233200	41293800	Region_453	0	0	41233200	41293800
Schisto_mansoni.Chr_W	42344400	42432150	Region_454	0	0	42344400	42432150
Schisto_mansoni.Chr_W	42467700	42513900	Region_455	0	0	42467700	42513900
Schisto_mansoni.Chr_W	42722700	42988650	Region_456	0	0	42722700	42988650
Schisto_mansoni.Chr_W	43019850	43039950	Region_457	0	0	43019850	43039950
Schisto_mansoni.Chr_W	43458900	43476600	Region_458	0	0	43458900	43476600
Schisto_mansoni.Chr_W	44006850	44071800	Region_459	0	0	44006850	44071800
Schisto_mansoni.Chr_W	44338200	44353350	Region_460	0	0	44338200	44353350
Schisto_mansoni.Chr_W	44708550	44727900	Region_461	0	0	44708550	44727900
Schisto_mansoni.Chr_W	45295050	45356550	Region_462	0	0	45295050	45356550
Schisto_mansoni.Chr_W	45885900	45912300	Region_463	0	0	45885900	45912300
Schisto_mansoni.Chr_W	46498800	46558050	Region_464	0	0	46498800	46558050
Schisto_mansoni.Chr_W	46807950	46882350	Region_465	0	0	46807950	46882350
Schisto_mansoni.Chr_W	47071950	47091750	Region_466	0	0	47071950	47091750
Schisto_mansoni.Chr_W	47245200	47260200	Region_467	0	0	47245200	47260200
Schisto_mansoni.Chr_W	47400300	47428950	Region_468	0	0	47400300	47428950
Schisto_mansoni.Chr_W	48020700	48144750	Region_469	0	0	48020700	48144750
Schisto_mansoni.Chr_W	48504750	48553500	Region_470	0	0	48504750	48553500
Schisto_mansoni.Chr_W	48638700	48676500	Region_471	0	0	48638700	48676500
Schisto_mansoni.Chr_W	48733350	48755100	Region_472	0	0	48733350	48755100
Schisto_mansoni.Chr_W	49633350	49644450	Region_473	0	0	49633350	49644450
Schisto_mansoni.Chr_W	49867500	49967700	Region_474	0	0	49867500	49967700
Schisto_mansoni.Chr_W	50376600	50393700	Region_475	0	0	50376600	50393700
Schisto_mansoni.Chr_W	50496750	50509800	Region_476	0	0	50496750	50509800
Schisto_mansoni.Chr_W	50577300	50639400	Region_477	0	0	50577300	50639400
Schisto_mansoni.Chr_W	50717250	50763900	Region_478	0	0	50717250	50763900
Schisto_mansoni.Chr_W	51034950	51048300	Region_479	0	0	51034950	51048300
Schisto_mansoni.Chr_W	52064400	52074600	Region_480	0	0	52064400	52074600
Schisto_mansoni.Chr_W	52282200	52300950	Region_481	0	0	52282200	52300950
Schisto_mansoni.Chr_W	52551750	52591800	Region_482	0	0	52551750	52591800
Schisto_mansoni.Chr_W	53269000	53294750	Region_483	0	0	53269000	53294750
Schisto_mansoni.Chr_W	53447850	53549250	Region_484	0	0	53447850	53549250
Schisto_mansoni.Chr_W	53339000	53361700	Region_485	0	0	53339000	53361700
Schisto_mansoni.Chr_W	53580600	53603400	Region_486	0	0	53580600	53603400
Schisto_mansoni.Chr_W	53825250	54021150	Region_487	0	0	53825250	54021150
Schisto_mansoni.Chr_W	54090450	54144600	Region_488	0	0	54090450	54144600
Schisto_mansoni.Chr_W	54179100	54203250	Region_489	0	0	54179100	54203250
Schisto_mansoni.Chr_W	54901800	54914700	Region_490	0	0	54901800	54914700
Schisto_mansoni.Chr_W	54943800	54970650	Region_491	0	0	54943800	54970650
Schisto_mansoni.Chr_W	55011900	55042800	Region_492	0	0	55011900	55042800
Schisto_mansoni.Chr_W	55094400	55108800	Region_493	0	0	55094400	55108800
Schisto_mansoni.Chr_W	55201650	55227750	Region_494	0	0	55201650	55227750
Schisto_mansoni.Chr_W	57639000	57684000	Region_495	0	0	57639000	57684000
Schisto_mansoni.Chr_W	58458450	58502850	Region_496	0	0	58458450	58502850
Schisto_mansoni.Chr_W	58528050	58553850	Region_497	0	0	58528050	58553850
Schisto_mansoni.Chr_W	59366850	59381850	Region_498	0	0	59366850	59381850
Schisto_mansoni.Chr_W.unplaced.SC_0185	437700	457350	Region_499	0	0	437700	457350
Schisto_mansoni.Chr_W.unplaced.SC_0231	120450	162750	Region_500	0	0	120450	162750
