# Supplementary material for: Histone methylation changes are required for life cycle progression in the human parasite Schistosoma mansoni
Source: PLoS Pathog. 2018 May 21;14(5):e1007066. doi: 10.1371/journal.ppat.1007066 (PMC5983875; doi:10.1371/journal.ppat.1007066)
Supplement: S4 File — (ZIP) [file ppat.1007066.s006.zip]

Archive with 25 entries (24 files):
- Genelist_cercariae_peaks_H3K27me3.txt
- __MACOSX/
- __MACOSX/._Genelist_cercariae_peaks_H3K27me3.txt
- Genelist_cercariae_peaks_H3K4me3.txt
- __MACOSX/._Genelist_cercariae_peaks_H3K4me3.txt
- Genelist_cercariae_peaks_H4K20me1.txt
- __MACOSX/._Genelist_cercariae_peaks_H4K20me1.txt
- Genelist_cercariae_ranges H3K27me3_and_H4K20me1 and_notenrichedH3K4me31.txt
- __MACOSX/._Genelist_cercariae_ranges H3K27me3_and_H4K20me1 and_notenrichedH3K4me31.txt
- Genelist_cercariae_ranges_H3K27me3.txt
- __MACOSX/._Genelist_cercariae_ranges_H3K27me3.txt
- Genelist_cercariae_ranges_H3K27me3_and_enrichedH3K4me3.txt
- __MACOSX/._Genelist_cercariae_ranges_H3K27me3_and_enrichedH3K4me3.txt
- Genelist_cercariae_ranges_H3K27me3_and_H4K20me1.txt
- __MACOSX/._Genelist_cercariae_ranges_H3K27me3_and_H4K20me1.txt
- Genelist_cercariae_ranges_H3K27me3_and_H4K20me1_and_enrichedH3K4me3.txt
- __MACOSX/._Genelist_cercariae_ranges_H3K27me3_and_H4K20me1_and_enrichedH3K4me3.txt
- Genelist_cercariae_ranges_H3K27me3_and_notenrichedH3K4me3.txt
- __MACOSX/._Genelist_cercariae_ranges_H3K27me3_and_notenrichedH3K4me3.txt
- Genelist_cercariae_ranges_H4K20me1.txt
- __MACOSX/._Genelist_cercariae_ranges_H4K20me1.txt
- Genelist_cercariae_ranges_H4K20me1_and_enrichedH3K4me3.txt
- __MACOSX/._Genelist_cercariae_ranges_H4K20me1_and_enrichedH3K4me3.txt
- Genelist_cercariae_ranges_H4K20me1_and_notenrichedH3K4me3.txt
- __MACOSX/._Genelist_cercariae_ranges_H4K20me1_and_notenrichedH3K4me3.txt
