# Supplementary material for: Histone methylation changes are required for life cycle progression in the human parasite Schistosoma mansoni
Source: PLoS Pathog. 2018 May 21;14(5):e1007066. doi: 10.1371/journal.ppat.1007066 (PMC5983875; doi:10.1371/journal.ppat.1007066)
Supplement: S4 File — (ZIP) [file ppat.1007066.s006.zip › Genelist_cercariae_peaks_H3K27me3.txt]

Smp_016680
Smp_027610
Smp_030050
Smp_046120
Smp_047720
Smp_066930
Smp_075220
Smp_079280
Smp_100370
Smp_124280
Smp_126110
Smp_126440
Smp_127100
Smp_127920
Smp_131030
Smp_131160
Smp_131270
Smp_137110
Smp_137120
Smp_138350
Smp_142470
Smp_144380
Smp_150100
Smp_163240
Smp_171130
Smp_172430
Smp_186650
Smp_241400
Smp_242250
Smp_244020
