# Supplementary material for: Histone methylation changes are required for life cycle progression in the human parasite Schistosoma mansoni
Source: PLoS Pathog. 2018 May 21;14(5):e1007066. doi: 10.1371/journal.ppat.1007066 (PMC5983875; doi:10.1371/journal.ppat.1007066)
Supplement: S4 File — (ZIP) [file ppat.1007066.s006.zip › Genelist_cercariae_peaks_H3K4me3.txt]

Smp_003990
Smp_004070
Smp_004680
Smp_005720
Smp_005880
Smp_006560
Smp_007450
Smp_008360
Smp_009580
Smp_009780.1
Smp_011030
Smp_012810
Smp_012920
Smp_012970
Smp_014170
Smp_018250.1
Smp_021260
Smp_021340
Smp_021870
Smp_021920
Smp_024010
Smp_025020
Smp_026810
Smp_026820
Smp_027430
Smp_028650
Smp_028690
Smp_029470
Smp_030780
Smp_031770
Smp_032950
Smp_033000
Smp_033400
Smp_034500
Smp_035210
Smp_035790
Smp_037640
Smp_037900
Smp_038440
Smp_038730.1
Smp_040550
Smp_040800
Smp_042170
Smp_043670.1
Smp_044250
Smp_044560
Smp_045220.1
Smp_045500
Smp_048560
Smp_049740
Smp_050830
Smp_051990
Smp_052350
Smp_053640
Smp_059800
Smp_060080
Smp_061940.1
Smp_067000.1
Smp_069900
Smp_070380
Smp_071140
Smp_071390
Smp_071810
Smp_072450
Smp_073140.1
Smp_073380
Smp_075640.1
Smp_078230
Smp_078690
Smp_079220
Smp_079970
Smp_080730
Smp_080920
Smp_081450
Smp_084060
Smp_087250
Smp_088090
Smp_089460.1
Smp_089670
Smp_089880
Smp_090890
Smp_092320.1
Smp_097180
Smp_097320
Smp_105020
Smp_105360
Smp_105760
Smp_119110
Smp_120180
Smp_120620
Smp_121990
Smp_123000
Smp_124250
Smp_124340
Smp_125890
Smp_126480
Smp_126760
Smp_127220
Smp_129150
Smp_129360
Smp_130370
Smp_131010
Smp_131350
Smp_132050
Smp_132160
Smp_132210
Smp_133970
Smp_134090
Smp_134140
Smp_134960
Smp_135250
Smp_136210
Smp_136260.1
Smp_136930
Smp_137080
Smp_137160
Smp_137520
Smp_137980
Smp_139230
Smp_139760
Smp_140520.1
Smp_141510
Smp_142890
Smp_143240
Smp_143830
Smp_144700
Smp_145680
Smp_147330
Smp_148110
Smp_148180
Smp_148530
Smp_148540
Smp_148700
Smp_149030
Smp_149200.1
Smp_150030
Smp_150200
Smp_150510
Smp_150740
Smp_150950
Smp_151030
Smp_152260
Smp_153240
Smp_153920
Smp_154090
Smp_155390
Smp_156170
Smp_156770
Smp_156910.1
Smp_157080
Smp_157100
Smp_157310
Smp_157370
Smp_157510
Smp_157520
Smp_157560
Smp_157670
Smp_157920
Smp_159150.1
Smp_159150.2
Smp_159190
Smp_159200
Smp_159730.1
Smp_160830
Smp_161030
Smp_161790.1
Smp_161920
Smp_161930
Smp_162680
Smp_163820
Smp_164630
Smp_166380
Smp_166800
Smp_167150
Smp_167610
Smp_168140
Smp_168310
Smp_169800
Smp_170690
Smp_172200
Smp_172410
Smp_173020
Smp_174790
Smp_174910
Smp_176430
Smp_177190
Smp_179660
Smp_179720
Smp_180570
Smp_180740
Smp_181040
Smp_189180.1
Smp_192400
Smp_194770
Smp_196450
Smp_196600
Smp_196980
Smp_197190
Smp_198560
Smp_198600
Smp_200290
Smp_201950
Smp_202660
Smp_203330
Smp_213070
Smp_213880
Smp_213900
Smp_214000
Smp_241870
Smp_241960
Smp_243900
Smp_244000
Smp_244200
Smp_244400
