# Supplementary material for: Histone methylation changes are required for life cycle progression in the human parasite Schistosoma mansoni
Source: PLoS Pathog. 2018 May 21;14(5):e1007066. doi: 10.1371/journal.ppat.1007066 (PMC5983875; doi:10.1371/journal.ppat.1007066)
Supplement: S4 File — (ZIP) [file ppat.1007066.s006.zip › Genelist_cercariae_peaks_H4K20me1.txt]

Smp_245410
Smp_244340
Smp_244240
Smp_244010
Smp_244000
Smp_204290
Smp_204210
Smp_204190
Smp_203790
Smp_203470
Smp_201330
Smp_201150
Smp_197430
Smp_196530
Smp_188170
Smp_181280
Smp_181190
Smp_180650
Smp_180570
Smp_176930
Smp_173730
Smp_172600
Smp_171460
Smp_168630
Smp_162780
Smp_162770
Smp_162010
Smp_152940
Smp_150120
Smp_149430
Smp_142740
Smp_138720
Smp_138340
Smp_134580
Smp_132780
Smp_131570
Smp_129590
Smp_128370
Smp_125520
Smp_113680
Smp_104210
Smp_084080
Smp_079290
Smp_079270
Smp_075640
Smp_070380
Smp_070340
Smp_059610
Smp_057360
Smp_054450
Smp_054440
Smp_054340
Smp_053420
Smp_053390
Smp_052150
Smp_045810
Smp_042590
Smp_042560
Smp_041450
Smp_038700
Smp_035460
Smp_035040
Smp_028370
Smp_024010
Smp_021340
Smp_011560
