# Supplementary material for: Histone methylation changes are required for life cycle progression in the human parasite Schistosoma mansoni
Source: PLoS Pathog. 2018 May 21;14(5):e1007066. doi: 10.1371/journal.ppat.1007066 (PMC5983875; doi:10.1371/journal.ppat.1007066)
Supplement: S4 File — (ZIP) [file ppat.1007066.s006.zip › Genelist_cercariae_ranges H3K27me3_and_H4K20me1 and_notenrichedH3K4me31.txt]

Smp_006040
Smp_135340
Smp_147790
Smp_149270
Smp_154790
Smp_157860
Smp_172600
Smp_212350
