# Supplementary material for: Histone methylation changes are required for life cycle progression in the human parasite Schistosoma mansoni
Source: PLoS Pathog. 2018 May 21;14(5):e1007066. doi: 10.1371/journal.ppat.1007066 (PMC5983875; doi:10.1371/journal.ppat.1007066)
Supplement: S4 File — (ZIP) [file ppat.1007066.s006.zip › Genelist_cercariae_ranges_H3K27me3.txt]

sma.U12.1.1
Smp_001520
Smp_005190
Smp_005200
Smp_006960
Smp_006970
Smp_008120
Smp_008660
Smp_008710
Smp_009150
Smp_013310
Smp_014730
Smp_014780
Smp_019350
Smp_019490
Smp_020170
Smp_020880
Smp_021320
Smp_023470
Smp_024660
Smp_024780
Smp_024800
Smp_024860
Smp_025620
Smp_026320
Smp_027940
Smp_028030
Smp_029620
Smp_030010
Smp_030020
Smp_030030
Smp_033680
Smp_033870
Smp_037400
Smp_039810
Smp_044750
Smp_049760
Smp_050380
Smp_051920
Smp_053100
Smp_053390
Smp_053510
Smp_054440
Smp_054450
Smp_055800
Smp_059140
Smp_060180
Smp_060750
Smp_062400
Smp_066290
Smp_066330
Smp_067590
Smp_070780
Smp_079270
Smp_080180
Smp_080210
Smp_080560
Smp_083740
Smp_085150
Smp_087560
Smp_089320
Smp_091650
Smp_099440
Smp_108640
Smp_113680
Smp_115510
Smp_119550
Smp_121940
Smp_122890
Smp_125450
Smp_125520
Smp_125810
Smp_125870
Smp_126550
Smp_126600
Smp_126840
Smp_126860
Smp_127440
Smp_127450
Smp_128520.2
Smp_129350
Smp_129390
Smp_129500
Smp_129520
Smp_129670
Smp_129820
Smp_130140
Smp_130210
Smp_131030
Smp_131190
Smp_131200
Smp_131210
Smp_132040
Smp_132370
Smp_132780
Smp_133020
Smp_133040
Smp_133050
Smp_133520
Smp_134840
Smp_134860
Smp_134870
Smp_135400
Smp_136030
Smp_136050
Smp_137180
Smp_137300
Smp_137310
Smp_137320
Smp_137370
Smp_137380
Smp_137680
Smp_137690
Smp_138100
Smp_139940
Smp_140350
Smp_140360
Smp_140520
Smp_140800
Smp_140880
Smp_140950
Smp_141100
Smp_141830
Smp_142250
Smp_142260
Smp_142340
Smp_142350
Smp_142500
Smp_142550
Smp_143980
Smp_144170
Smp_144330
Smp_144600
Smp_145140
Smp_145190
Smp_145410
Smp_145970
Smp_146840
Smp_146880
Smp_147240
Smp_148190
Smp_148490
Smp_148500
Smp_148760
Smp_148770
Smp_149220
Smp_149430
Smp_149940
Smp_152230
Smp_152280
Smp_152940
Smp_153870
Smp_153960
Smp_153970
Smp_154010
Smp_154020
Smp_154490
Smp_154620
Smp_154760
Smp_155820
Smp_155860
Smp_157290
Smp_157300
Smp_157820
Smp_157980
Smp_159460
Smp_159570
Smp_160600
Smp_161370
Smp_161620
Smp_162540
Smp_162550
Smp_162770
Smp_162780
Smp_163230
Smp_163930
Smp_164180
Smp_164880
Smp_165150
Smp_165240
Smp_165440
Smp_165700
Smp_165920
Smp_165930
Smp_167010
Smp_168240
Smp_168340
Smp_168370
Smp_168650
Smp_169660
Smp_169780
Smp_170280
Smp_170290
Smp_170870
Smp_171790
Smp_171820
Smp_171830
Smp_172320
Smp_172470
Smp_172490
Smp_173380
Smp_173730
Smp_173740
Smp_174140
Smp_176930
Smp_178420
Smp_178990
Smp_180650
Smp_180690
Smp_188290
Smp_189130
Smp_189630
Smp_191660
Smp_192410
Smp_194800
Smp_196080
Smp_196340
Smp_196530
Smp_196920
Smp_197410
Smp_197510
Smp_197830
Smp_197900
Smp_198430
Smp_201000
Smp_203270
Smp_203790
Smp_210870
Smp_210880
Smp_211030 
Smp_212360
SmtRNA_00059_Pseudo_TTG.1.1
SmtRNA_00151_Pseudo_TTG.1.1
SmtRNA_00373_Pseudo_TTG.1.1
SmtRNA_00389_Pseudo_TTG.1.1
SmtRNA_00401_Pseudo_TTG.1.1
SmtRNA_00499_Pseudo_CAA.1.1
SmtRNA_00598_Pseudo_TTG.1.1
SmtRNA_00602_Gln_TTG.1.1
SmtRNA_00691_Pseudo_TTG.1.1
SmtRNA_00742_Pseudo_TTG.1.1
SmtRNA_00784_Gln_TTG.1.1
SmtRNA_00834_Gln_TTG.1.1
SmtRNA_00861_Gln_TTG.1.1
SmtRNA_00877_Pseudo_TTG.1.1
SmtRNA_00913_Pseudo_TTG.1.1
SmtRNA_01041_Gln_TTG.1.1
SmtRNA_01080_Pseudo_TTG.1.1
SmtRNA_01120_Pseudo_TTG.1.1
SmtRNA_01149_Pseudo_GTG.1.1
SmtRNA_01159_Gln_TTG.1.1
SmtRNA_01425_Gln_TTG.1.1
SmtRNA_01641_Lys_CTT.1.1
SmtRNA_01686_Pseudo_TTG.1.1
SmtRNA_01693_Pseudo_TTG.1.1
SmtRNA_01742_Gln_TTG.1.1
SmtRNA_01753_Pseudo_TTG.1.1
SmtRNA_01821_Pseudo_TTG.1.1
SmtRNA_01935_Pseudo_TTG.1.1
SmtRNA_01963_Pseudo_TTG.1.1
SmtRNA_01972_Pseudo_TTG.1.1
SmtRNA_02007_Pseudo_TTG.1.1
SmtRNA_02015_Pseudo_TTG.1.1
SmtRNA_02044_Pseudo_TTT.1.1
SmtRNA_02048_Pseudo_TTG.1.1
SmtRNA_02111_Pseudo_TTG.1.1
SmtRNA_02116_Pseudo_CGA.1.1
SmtRNA_02155_Pseudo_GTG.1.1
SmtRNA_02168_Pseudo_TTG.1.1
SmtRNA_02333_Pseudo_TTG.1.1
SmtRNA_02438_Gln_TTG.1.1
