# Supplementary material for: Histone methylation changes are required for life cycle progression in the human parasite Schistosoma mansoni
Source: PLoS Pathog. 2018 May 21;14(5):e1007066. doi: 10.1371/journal.ppat.1007066 (PMC5983875; doi:10.1371/journal.ppat.1007066)
Supplement: S4 File — (ZIP) [file ppat.1007066.s006.zip › Genelist_cercariae_ranges_H3K27me3_and_enrichedH3K4me3.txt]

Smp_093980
Smp_122060
Smp_136380
Smp_145370
Smp_160610
Smp_173630
Smp_176710
Smp_178100
