# Supplementary material for: Histone methylation changes are required for life cycle progression in the human parasite Schistosoma mansoni
Source: PLoS Pathog. 2018 May 21;14(5):e1007066. doi: 10.1371/journal.ppat.1007066 (PMC5983875; doi:10.1371/journal.ppat.1007066)
Supplement: S4 File — (ZIP) [file ppat.1007066.s006.zip › Genelist_cercariae_ranges_H3K27me3_and_H4K20me1.txt]

Smp_000300
Smp_000830
Smp_002350
Smp_008920
Smp_017020
Smp_028800
Smp_034660
Smp_039470
Smp_039820
Smp_048040
Smp_051120
Smp_051760
Smp_052430
Smp_053520
Smp_054350
Smp_059130
Smp_060760
Smp_063930
Smp_075220
Smp_075230
Smp_079260
Smp_080360
Smp_081620
Smp_082330
Smp_082360
Smp_084690
Smp_087310
Smp_094660
Smp_122900
Smp_124100
Smp_125270
Smp_125370
Smp_125400
Smp_125970
Smp_126530
Smp_126540
Smp_126560
Smp_126870
Smp_127020
Smp_127090
Smp_129830
Smp_129840
Smp_131260
Smp_132000
Smp_132060
Smp_132340
Smp_133250
Smp_133720
Smp_134430
Smp_135380
Smp_135640
Smp_135650
Smp_138110
Smp_138140
Smp_139360
Smp_140730
Smp_140740
Smp_142270
Smp_142460
Smp_142650
Smp_142730
Smp_142940
Smp_142950
Smp_143610
Smp_143620
Smp_143680
Smp_144590
Smp_144710
Smp_145200
Smp_146040
Smp_146330
Smp_146790
Smp_146910
Smp_147140
Smp_148460
Smp_149230
Smp_149830
Smp_149840
Smp_149850
Smp_150810
Smp_151940
Smp_152150
Smp_152160
Smp_152980
Smp_152990
Smp_153940
Smp_155250
Smp_156190
Smp_156640
Smp_157440
Smp_157550
Smp_157850
Smp_158000
Smp_158490
Smp_158750
Smp_158820
Smp_159050
Smp_160670
Smp_163240
Smp_165270
Smp_165350
Smp_165410
Smp_165420
Smp_166150
Smp_168510
Smp_172480
Smp_174150
Smp_174160
Smp_174320
Smp_174650
Smp_174750
Smp_175710
Smp_179780
Smp_180660
Smp_181560
Smp_194390
Smp_194670
Smp_196300
Smp_196410
Smp_196950
Smp_197010
Smp_197120
Smp_197640
Smp_200940
Smp_203750
Smp_209020
Smp_210120
Smp_210130
Smp_212160
SmtRNA_00027_Pseudo_TTG.1.1
SmtRNA_00147_Gln_TTG.1.1
SmtRNA_00240_Gln_TTG.1.1
SmtRNA_00245_Pseudo_CGA.1.1
SmtRNA_00248_Pseudo_CGA.1.1
SmtRNA_00263_Gln_TTG.1.1
SmtRNA_00317_Pseudo_CAA.1.1
SmtRNA_00391_Gln_TTG.1.1
SmtRNA_00414_Pseudo_TTG.1.1
SmtRNA_00568_Pseudo_TTG.1.1
SmtRNA_00585_Pseudo_TTG.1.1
SmtRNA_00647_Gln_TTG.1.1
SmtRNA_00661_SeC_TCA.1.1
SmtRNA_00703_Pseudo_TTG.1.1
SmtRNA_00706_Pseudo_TTG.1.1
SmtRNA_00785_Pseudo_TTG.1.1
SmtRNA_00920_Gln_TTG.1.1
SmtRNA_00975_Pseudo_TTG.1.1
SmtRNA_01030_Pseudo_TTG.1.1
SmtRNA_01151_Gln_TTG.1.1
SmtRNA_01162_Gln_TTG.1.1
SmtRNA_01322_Gln_TTG.1.1
SmtRNA_01338_Pseudo_TTG.1.1
SmtRNA_01386_Pseudo_CGA.1.1
SmtRNA_01408_Pseudo_TTG.1.1
SmtRNA_01411_Sup_TTA.1.1
SmtRNA_01561_Pseudo_TTG.1.1
SmtRNA_01574_Pseudo_TTG.1.1
SmtRNA_01599_Pseudo_TTG.1.1
SmtRNA_01652_Gln_TTG.1.1
SmtRNA_01657_Pseudo_???.1.1
SmtRNA_01808_Pseudo_TTC.1.1
SmtRNA_01824_Pseudo_TTA.1.1
SmtRNA_01848_Gln_TTG.1.1
SmtRNA_01879_Gln_TTG.1.1
SmtRNA_01924_Pseudo_TTG.1.1
SmtRNA_01999_Pseudo_TTG.1.1
SmtRNA_02021_Pseudo_TTG.1.1
SmtRNA_02056_Pseudo_TTG.1.1
SmtRNA_02083_Gln_TTG.1.1
SmtRNA_02142_Pseudo_CTG.1.1
SmtRNA_02148_Pseudo_TTG.1.1
SmtRNA_02205_Gln_TTG.1.1
SmtRNA_02229_Pro_AGG.1.1
SmtRNA_02241_Leu_CAA.1.1
SmtRNA_02266_Gln_TTG.1.1
SmtRNA_02321_Pseudo_TTG.1.1
SmtRNA_02345_Ser_GGA.1.1
