# Supplementary material for: Histone methylation changes are required for life cycle progression in the human parasite Schistosoma mansoni
Source: PLoS Pathog. 2018 May 21;14(5):e1007066. doi: 10.1371/journal.ppat.1007066 (PMC5983875; doi:10.1371/journal.ppat.1007066)
Supplement: S4 File — (ZIP) [file ppat.1007066.s006.zip › Genelist_cercariae_ranges_H3K27me3_and_H4K20me1_and_enrichedH3K4me3.txt]

Smp_035640
Smp_036020
Smp_043360
Smp_123290
Smp_124450
Smp_130200
Smp_149240
Smp_156390
Smp_168070
Smp_212350
