# Supplementary material for: Histone methylation changes are required for life cycle progression in the human parasite Schistosoma mansoni
Source: PLoS Pathog. 2018 May 21;14(5):e1007066. doi: 10.1371/journal.ppat.1007066 (PMC5983875; doi:10.1371/journal.ppat.1007066)
Supplement: S4 File — (ZIP) [file ppat.1007066.s006.zip › Genelist_cercariae_ranges_H4K20me1.txt]

SM-001-1.1.1
sma.5s-17.1
sma.U1.1.1
sma.U11.1.1
Smp_000075
Smp_000100
Smp_000340
Smp_000350
Smp_000780
Smp_000950
Smp_001980
Smp_003110
Smp_003280
Smp_003900
Smp_004730
Smp_007070
Smp_009020
Smp_009040
Smp_010670
Smp_010820
Smp_011430
Smp_012950
Smp_013600
Smp_013630
Smp_014820
Smp_016180
Smp_016230
Smp_016630
Smp_017900
Smp_018160
Smp_018690
Smp_019460
Smp_019890
Smp_019900
Smp_020270
Smp_024900
Smp_027970
Smp_027990
Smp_030050
Smp_030300
Smp_034300
Smp_034310
Smp_034550
Smp_034580
Smp_034860
Smp_035120
Smp_035180
Smp_035650
Smp_037590
Smp_037960
Smp_040390
Smp_041820
Smp_043270
Smp_044820
Smp_045330
Smp_045640
Smp_046120
Smp_046640
Smp_049270
Smp_051130
Smp_052160
Smp_052290
Smp_053760
Smp_054430
Smp_055240
Smp_057410
Smp_057710
Smp_060030
Smp_062490
Smp_062760
Smp_063480
Smp_063490
Smp_065000
Smp_065210
Smp_065370
Smp_066050
Smp_066930
Smp_067810
Smp_068510
Smp_068700
Smp_068780
Smp_069400
Smp_070090
Smp_072210
Smp_072470
Smp_073360
Smp_074190
Smp_077560
Smp_078490
Smp_080820
Smp_081660
Smp_081920
Smp_093220
Smp_096230
Smp_096240
Smp_097460
Smp_097470
Smp_097820
Smp_101790
Smp_103570
Smp_103610
Smp_105340
Smp_106110
Smp_116760
Smp_118850
Smp_121350
Smp_121950
Smp_122230
Smp_122810
Smp_123120
Smp_123140
Smp_123260
Smp_123340
Smp_123350
Smp_123360
Smp_123370
Smp_123780
Smp_123790
Smp_123900
Smp_124010
Smp_124040
Smp_124090
Smp_125350
Smp_125390
Smp_125490
Smp_125720
Smp_126000
Smp_126140
Smp_126500
Smp_126510
Smp_126800
Smp_126880
Smp_126970
Smp_127000
Smp_127190
Smp_127720
Smp_127790
Smp_127800
Smp_127820
Smp_127940
Smp_128250
Smp_128330
Smp_128340
Smp_128350
Smp_129380
Smp_129470
Smp_129480
Smp_129490
Smp_130070
Smp_130340
Smp_130560
Smp_130700
Smp_131270
Smp_131310
Smp_131600
Smp_131940
Smp_132070
Smp_132220
Smp_132270
Smp_132610
Smp_132790
Smp_132800
Smp_132810
Smp_133690
Smp_134470
Smp_134600
Smp_134680
Smp_134690
Smp_134910
Smp_135110
Smp_135180
Smp_135200
Smp_135210
Smp_135280
Smp_135290
Smp_135610
Smp_136020
Smp_136410
Smp_136430
Smp_136440
Smp_136460
Smp_136470
Smp_136710
Smp_136900
Smp_137140
Smp_138130
Smp_138150
Smp_138230
Smp_138390
Smp_138400
Smp_138730
Smp_138750
Smp_139200
Smp_140000
Smp_140720
Smp_140850
Smp_140860
Smp_140920
Smp_141180
Smp_141190
Smp_141310
Smp_141950
Smp_141970
Smp_141980
Smp_142320
Smp_142380
Smp_142390
Smp_142430
Smp_142440
Smp_142510
Smp_142560
Smp_142570
Smp_142580
Smp_142600
Smp_142620
Smp_142870
Smp_143160
Smp_143180
Smp_143190
Smp_143360
Smp_143370
Smp_143800
Smp_143840
Smp_143860
Smp_144020
Smp_144110
Smp_144120
Smp_144280
Smp_144380
Smp_144530
Smp_144540
Smp_144620
Smp_144810
Smp_145210
Smp_145230
Smp_145240
Smp_145460
Smp_145470
Smp_145480
Smp_145520
Smp_145890
Smp_145950
Smp_146470
Smp_146620
Smp_146710
Smp_146720
Smp_146970
Smp_147020
Smp_147190
Smp_147800
Smp_147860
Smp_148250
Smp_148410
Smp_148740
Smp_149280
Smp_149330
Smp_149770
Smp_149930
Smp_150080
Smp_150100
Smp_150110
Smp_150430
Smp_150480
Smp_150730
Smp_150880
Smp_150890
Smp_151270
Smp_151310
Smp_151590
Smp_151600
Smp_151920
Smp_151930
Smp_151950
Smp_151960
Smp_152130
Smp_152290
Smp_152330
Smp_152410
Smp_152830
Smp_152950
Smp_152960
Smp_152970
Smp_153000
Smp_153180
Smp_153200
Smp_153440
Smp_154350
Smp_154700
Smp_155600
Smp_155690
Smp_155850
Smp_155940
Smp_156220
Smp_156360
Smp_156380
Smp_156420
Smp_156630
Smp_156650
Smp_156660
Smp_156970
Smp_157010
Smp_157240
Smp_157260
Smp_157270
Smp_157280
Smp_157350
Smp_157540
Smp_157570
Smp_157650
Smp_157790
Smp_157830
Smp_157840
Smp_157870
Smp_157880
Smp_158370
Smp_158460
Smp_158470
Smp_158480
Smp_159370
Smp_159440
Smp_159560
Smp_159600
Smp_159620
Smp_159670
Smp_159780
Smp_159900
Smp_160240
Smp_160780
Smp_161010
Smp_161110
Smp_161400
Smp_161600
Smp_161890
Smp_161900
Smp_162230
Smp_162500
Smp_162760
Smp_163130
Smp_163140
Smp_163150
Smp_163160
Smp_163210
Smp_163420
Smp_163680
Smp_163800
Smp_163980
Smp_164020
Smp_164270
Smp_164480
Smp_164490
Smp_164630
Smp_165380
Smp_165400
Smp_166160
Smp_166270
Smp_166340
Smp_166350
Smp_166360
Smp_166410
Smp_166770
Smp_167660
Smp_167770
Smp_167790
Smp_168600
Smp_168610
Smp_168620
Smp_168640
Smp_168660
Smp_168670
Smp_169280
Smp_169390
Smp_170560
Smp_170670
Smp_170750
Smp_170930
Smp_171060
Smp_171130
Smp_171140
Smp_171380
Smp_171390
Smp_171400
Smp_171410
Smp_171420
Smp_171440
Smp_171480
Smp_171740
Smp_172040
Smp_172370
Smp_172430
Smp_172440
Smp_172460
Smp_173010
Smp_173190
Smp_173750
Smp_173760
Smp_173870
Smp_174170
Smp_175000
Smp_175410
Smp_175460
Smp_175500
Smp_175700
Smp_175930
Smp_175980
Smp_176390
Smp_176720
Smp_176730
Smp_176740
Smp_176920
Smp_177000
Smp_177030
Smp_178780
Smp_179290
Smp_179350
Smp_179950
Smp_180030
Smp_180150
Smp_180350
Smp_180760
Smp_180840
Smp_180960
Smp_181200
Smp_181390
Smp_181630
Smp_183610
Smp_186930
Smp_187750
Smp_188010
Smp_188320
Smp_188330
Smp_188600
Smp_191280
Smp_191730
Smp_194410
Smp_194660
Smp_194710
Smp_194970
Smp_194980
Smp_196090
Smp_196370
Smp_196900
Smp_197200
Smp_197380
Smp_197890
Smp_197950
Smp_198150
Smp_198340
Smp_198570
Smp_200020
Smp_200710
Smp_200720
Smp_201260
Smp_201320
Smp_201480
Smp_201660
Smp_201690
Smp_201840
Smp_201980
Smp_202030
Smp_202340
Smp_202530
Smp_202880
Smp_203340
Smp_203760
Smp_203980
Smp_204230
Smp_204300
Smp_209000
Smp_210040
Smp_210510
Smp_211020
Smp_211230
Smp_212380
SmtRNA_00002_Gln.1
SmtRNA_00017_Gly.1
SmtRNA_00035_Gln_TTG.1.1
SmtRNA_00040_Pseudo_TTG.1.1
SmtRNA_00048_Pseudo_CGA.1.1
SmtRNA_00076_Pseudo_TTG.1.1
SmtRNA_00078_Pseudo_TTG.1.1
SmtRNA_00081_Gln_TTG.1.1
SmtRNA_00096_Gln_TTG.1.1
SmtRNA_00106_Pseudo_GTT.1.1
SmtRNA_00113_Gln_TTG.1.1
SmtRNA_00117_Pseudo_TTG.1.1
SmtRNA_00130_Pseudo_TTG.1.1
SmtRNA_00140_Pseudo_TTG.1.1
SmtRNA_00159_Pseudo_TTA.1.1
SmtRNA_00165_Pseudo_CGA.1.1
SmtRNA_00169_Gln_TTG.1.1
SmtRNA_00172_Pseudo_TTG.1.1
SmtRNA_00175_Gln_TTG.1.1
SmtRNA_00190_Sup_TTA.1.1
SmtRNA_00192_Pseudo_TTG.1.1
SmtRNA_00194_Pseudo_TTG.1.1
SmtRNA_00205_Pseudo_TTG.1.1
SmtRNA_00206_Pseudo_TTG.1.1
SmtRNA_00207_Gln_TTG.1.1
SmtRNA_00232_Gln_TTG.1.1
SmtRNA_00237_Pseudo_TTG.1.1
SmtRNA_00246_Pseudo_TTG.1.1
SmtRNA_00250_Pseudo_TTG.1.1
SmtRNA_00259_Pseudo_TTG.1.1
SmtRNA_00265_Gln_TTG.1.1
SmtRNA_00270_Pseudo_CGA.1.1
SmtRNA_00275_Gln_TTG.1.1
SmtRNA_00278_Pseudo_CGA.1.1
SmtRNA_00279_Pseudo_GTG.1.1
SmtRNA_00307_Pseudo_???.1.1
SmtRNA_00319_Gln_TTG.1.1
SmtRNA_00322_Pseudo_TTG.1.1
SmtRNA_00332_Pseudo_TTG.1.1
SmtRNA_00348_Gln_TTG.1.1
SmtRNA_00362_Gln_TTG.1.1
SmtRNA_00369_Pseudo_TTG.1.1
SmtRNA_00370_Leu_TAG.1.1
SmtRNA_00374_Pseudo_TTG.1.1
SmtRNA_00385_His_ATG.1.1
SmtRNA_00403_Pro_TGG.1.1
SmtRNA_00409_Pseudo_TTG.1.1
SmtRNA_00422_Gln_TTG.1.1
SmtRNA_00424_Gln_TTG.1.1
SmtRNA_00447_Gln_TTG.1.1
SmtRNA_00462_Gln_TTG.1.1
SmtRNA_00465_Pseudo_TTG.1.1
SmtRNA_00477_Gln_TTG.1.1
SmtRNA_00482_Gln_TTG.1.1
SmtRNA_00486_Pseudo_TTC.1.1
SmtRNA_00489_Gln_TTG.1.1
SmtRNA_00490_Pseudo_CGA.1.1
SmtRNA_00501_Pseudo_TTG.1.1
SmtRNA_00515_Gln_TTG.1.1
SmtRNA_00527_Pseudo_TTT.1.1
SmtRNA_00557_Pseudo_TAG.1.1
SmtRNA_00560_Pseudo_CGA.1.1
SmtRNA_00581_Pseudo_CGA.1.1
SmtRNA_00605_Pseudo_TTG.1.1
SmtRNA_00616_Pseudo_TTG.1.1
SmtRNA_00625_Pseudo_TTG.1.1
SmtRNA_00636_Pseudo_TTG.1.1
SmtRNA_00643_Pseudo_CGA.1.1
SmtRNA_00663_Pseudo_CGA.1.1
SmtRNA_00679_Pseudo_TTG.1.1
SmtRNA_00714_Gln_TTG.1.1
SmtRNA_00716_Pseudo_TTG.1.1
SmtRNA_00758_Pseudo_???.1.1
SmtRNA_00782_Gln_TTG.1.1
SmtRNA_00826_Pseudo_???.1.1
SmtRNA_00829_Gln_TTG.1.1
SmtRNA_00845_Gln_TTG.1.1
SmtRNA_00846_Gln_TTG.1.1
SmtRNA_00852_Gln_TTG.1.1
SmtRNA_00857_Pseudo_TTG.1.1
SmtRNA_00858_Leu_AAG.1.1
SmtRNA_00870_Gln_TTG.1.1
SmtRNA_00883_Pseudo_TTG.1.1
SmtRNA_00888_Pseudo_TTG.1.1
SmtRNA_00916_Gln_TTG.1.1
SmtRNA_00930_Pseudo_TTG.1.1
SmtRNA_00938_Gln_TTG.1.1
SmtRNA_00956_Pseudo_TTG.1.1
SmtRNA_00961_Pseudo_TTG.1.1
SmtRNA_00972_Pseudo_CGA.1.1
SmtRNA_00973_Pseudo_TTG.1.1
SmtRNA_00984_Gln_TTG.1.1
SmtRNA_00991_Gln_TTG.1.1
SmtRNA_01004_Pseudo_TTT.1.1
SmtRNA_01012_Gln_TTG.1.1
SmtRNA_01026_Gln_TTG.1.1
SmtRNA_01057_Gln_TTG.1.1
SmtRNA_01059_Gln_TTG.1.1
SmtRNA_01066_Gln_TTG.1.1
SmtRNA_01069_Gln_TTG.1.1
SmtRNA_01076_Gln_TTG.1.1
SmtRNA_01083_Gln_TTG.1.1
SmtRNA_01092_Gln_TTG.1.1
SmtRNA_01104_Pseudo_TTG.1.1
SmtRNA_01121_Pseudo_TTG.1.1
SmtRNA_01142_Pseudo_CGA.1.1
SmtRNA_01219_Pseudo_TTG.1.1
SmtRNA_01231_Gln_TTG.1.1
SmtRNA_01243_Gln_TTG.1.1
SmtRNA_01250_Pseudo_TTG.1.1
SmtRNA_01251_Pseudo_TTG.1.1
SmtRNA_01252_Pseudo_TCC.1.1
SmtRNA_01270_Pseudo_TTG.1.1
SmtRNA_01272_Gln_TTG.1.1
SmtRNA_01278_Pseudo_TTG.1.1
SmtRNA_01300_Pseudo_TTG.1.1
SmtRNA_01341_Gln_TTG.1.1
SmtRNA_01346_Gln_TTG.1.1
SmtRNA_01367_Gln_TTG.1.1
SmtRNA_01373_Pseudo_TTG.1.1
SmtRNA_01379_Gln_TTG.1.1
SmtRNA_01490_Gln_TTG.1.1
SmtRNA_01544_Pseudo_CTG.1.1
SmtRNA_01545_Pseudo_TTG.1.1
SmtRNA_01564_Pseudo_TTG.1.1
SmtRNA_01616_Gln_TTG.1.1
SmtRNA_01637_Gln_TTG.1.1
SmtRNA_01643_Gln_TTG.1.1
SmtRNA_01646_Pseudo_TTG.1.1
SmtRNA_01647_Pseudo_GCG.1.1
SmtRNA_01733_Pseudo_CGA.1.1
SmtRNA_01748_Gln_TTG.1.1
SmtRNA_01810_Gln_TTG.1.1
SmtRNA_01839_Pseudo_TTG.1.1
SmtRNA_01865_Pseudo_TTG.1.1
SmtRNA_01896_Gln_CTG.1.1
SmtRNA_01920_Pseudo_TTG.1.1
SmtRNA_01942_Pseudo_TAC.1.1
SmtRNA_01944_Gln_TTG.1.1
SmtRNA_01955_Pseudo_TTG.1.1
SmtRNA_01956_Pseudo_CGA.1.1
SmtRNA_01965_Pseudo_TTG.1.1
SmtRNA_01991_Gln_TTG.1.1
SmtRNA_01997_Pseudo_TTG.1.1
SmtRNA_02008_Pseudo_TTG.1.1
SmtRNA_02009_Pseudo_TTG.1.1
SmtRNA_02026_Pseudo_TTG.1.1
SmtRNA_02057_Pseudo_TTG.1.1
SmtRNA_02081_Gln_TTG.1.1
SmtRNA_02102_Pseudo_CGA.1.1
SmtRNA_02103_Pseudo_CGA.1.1
SmtRNA_02119_Pseudo_TTG.1.1
SmtRNA_02122_Glu_TTC.1.1
SmtRNA_02135_Pseudo_TTG.1.1
SmtRNA_02146_Pseudo_TTG.1.1
SmtRNA_02149_Gln_TTG.1.1
SmtRNA_02174_Pseudo_TTG.1.1
SmtRNA_02218_Pseudo_TTG.1.1
SmtRNA_02234_Pseudo_???.1.1
SmtRNA_02265_Pseudo_TTG.1.1
SmtRNA_02275_Gln_TTG.1.1
SmtRNA_02278_Pseudo_TTG.1.1
SmtRNA_02285_Pseudo_TTG.1.1
SmtRNA_02291_Pseudo_CGA.1.1
SmtRNA_02295_Gln_TTG.1.1
SmtRNA_02297_Pseudo_ACA.1.1
SmtRNA_02305_Gln_TTG.1.1
SmtRNA_02343_Pseudo_TTG.1.1
SmtRNA_02349_Pseudo_TTG.1.1
SmtRNA_02364_Pseudo_CGA.1.1
SmtRNA_02373_Lys_TTT.1.1
SmtRNA_02435_Gln_TTG.1.1
SmVAL13
SmVAL14
SmVAL6
