# Supplementary material for: Histone methylation changes are required for life cycle progression in the human parasite Schistosoma mansoni
Source: PLoS Pathog. 2018 May 21;14(5):e1007066. doi: 10.1371/journal.ppat.1007066 (PMC5983875; doi:10.1371/journal.ppat.1007066)
Supplement: S4 File — (ZIP) [file ppat.1007066.s006.zip › Genelist_cercariae_ranges_H4K20me1_and_enrichedH3K4me3.txt]

Smp_000790
Smp_001950
Smp_002640
Smp_003270
Smp_007270
Smp_008850
Smp_009300
Smp_012010
Smp_012720
Smp_014840
Smp_015670
Smp_018250
Smp_018550
Smp_020300
Smp_024070
Smp_026420
Smp_026510
Smp_034850
Smp_036760
Smp_037860
Smp_038730
Smp_039300
Smp_043100
Smp_043110
Smp_043670
Smp_048160
Smp_052230
Smp_052910
Smp_055440
Smp_059570
Smp_063150
Smp_067800
Smp_069240
Smp_075770
Smp_076010
Smp_076030
Smp_081650
Smp_084090
Smp_089460
Smp_091460
Smp_092020
Smp_092320
Smp_105220
Smp_122550
Smp_122950
Smp_123250
Smp_123960
Smp_125730
Smp_126010
Smp_127140
Smp_127170
Smp_127420
Smp_129530
Smp_130280
Smp_130300
Smp_130570
Smp_130690
Smp_131090
Smp_131100
Smp_131160
Smp_131700
Smp_132330
Smp_132840
Smp_133830
Smp_134560
Smp_134720
Smp_135190
Smp_135710
Smp_136480
Smp_137170
Smp_138320
Smp_138350
Smp_139220
Smp_140710
Smp_141070
Smp_142630
Smp_143520
Smp_144300
Smp_144360
Smp_144390
Smp_145700
Smp_146580
Smp_147090
Smp_147590
Smp_148650
Smp_149910
Smp_150140
Smp_150490
Smp_150750
Smp_150940
Smp_151630
Smp_151840
Smp_152180
Smp_153210
Smp_153290
Smp_154250
Smp_154730
Smp_155270
Smp_155330
Smp_155970
Smp_155980
Smp_155990
Smp_156510
Smp_157020
Smp_157390
Smp_159140
Smp_159150
Smp_159350
Smp_160710
Smp_161080
Smp_161100
Smp_161430
Smp_161790
Smp_162050
Smp_162810
Smp_163010
Smp_163080
Smp_163790
Smp_164590
Smp_166070
Smp_166080
Smp_167650
Smp_169260
Smp_170330
Smp_170340
Smp_170680
Smp_170760
Smp_171750
Smp_172420
Smp_174400
Smp_176540
Smp_182770
Smp_188960
Smp_191310
Smp_191500
Smp_196250
Smp_196400
Smp_196810
Smp_197080
Smp_197370
Smp_197620
Smp_201440
Smp_202470
Smp_212390
SmtRNA_00600_Pseudo_TTG.1.1
SmtRNA_01189_Pseudo_TTG.1.1
SmtRNA_01366_Gln_TTG.1.1
SmtRNA_01504_Pseudo_TGA.1.1
