# Supplementary material for: Histone methylation changes are required for life cycle progression in the human parasite Schistosoma mansoni
Source: PLoS Pathog. 2018 May 21;14(5):e1007066. doi: 10.1371/journal.ppat.1007066 (PMC5983875; doi:10.1371/journal.ppat.1007066)
Supplement: S4 File — (ZIP) [file ppat.1007066.s006.zip › Genelist_cercariae_ranges_H4K20me1_and_notenrichedH3K4me3.txt]

Smp_003440
Smp_004810
Smp_018170
Smp_032480
Smp_033110
Smp_041280
Smp_045560
Smp_058270
Smp_068500
Smp_073270
Smp_081250
Smp_123050
Smp_124690
Smp_126050
Smp_126900
Smp_127100
Smp_129510
Smp_132410
Smp_133070
Smp_134590
Smp_135270
Smp_136070
Smp_137820
Smp_138880
Smp_139330
Smp_144290
Smp_150750
Smp_159730
Smp_159740
Smp_161450
Smp_166640
Smp_167820
Smp_171450
Smp_173100
Smp_175900
Smp_179420
Smp_198380
Smp_198420
Smp_198530
Smp_201310
